# Supplementary material for: Stable Redox-Cycling Nitroxide Tempol Has Antifungal and Immune-Modulatory Properties
Source: Front Microbiol. 2019 Aug 20;10:1843. doi: 10.3389/fmicb.2019.01843 (PMC6710993; doi:10.3389/fmicb.2019.01843)
Supplement: Supplementary file 3 [file Table_3.xls]

## Sheet: Table S3A
Supp. Table S3A: Quantification of gene expression
bR: biological replicate
RPKM: reads per kilobase of exon per million mapped sequence reads
			Quantification values in readcounts								Quantification values in RPKM +1
			30 min				60 min				30 min				60 min
			- Tempol		+ Tempol		- Tempol		+ Tempol		- Tempol		+ Tempol		- Tempol		+ Tempol
C. albicans gene ID	C. albicans alias	Description	Control 30' br1	Control 30' br2	Tempol 30' br1	Tempol 30' br2	Control 60' br1	Control 60' br2	Tempol 60' br1	Tempol 60' br2	Control 30' br1	Control 30' br2	Tempol 30' br1	Tempol 30' br2	Control 60' br1	Control 60' br2	Tempol 60' br1	Tempol 60' br2
orf19.10	ALK8	Alkane-inducible cytochrome P450; catalyzes hydroxylation of lauric acid to hydroxylauric acid; overproduction causes fluconazole resistance in WT and causes multidrug resistance in a cdr1 cdr2 double mutant; rat catheter biofilm repressed	29	48	59	15	35	13	71	21	2.1309	2.75136	2.77555	1.91049	2.11861	1.78622	3.11949	2.11861
orf19.100		Alpha/beta hydrolase and lipase domain protein; Hap43-repressed; Spider and flow model biofilm induced	199	289	456	148	366	332	282	351	11.8957	14.7248	21.6746	10.9521	18.5622	19.5828	14.9755	19.1517
orf19.1002		Protein of unknown function; Hap43-repressed gene	665	661	733	798	623	570	521	719	16.0285	13.9567	14.684	21.9369	13.0298	14.5555	11.1742	16.0381
orf19.1005		Protein with predicted RNI-like domains; rat catheter biofilm induced	31	20	26	11	25	16	29	13	2.04581	1.57311	1.62651	1.6079	1.68268	1.83167	1.70641	1.71779
orf19.1007	KCS1	Putative bZIP transcription factor; Spider biofilm induced	550	520	594	539	503	391	454	347	27.9361	23.3065	25.4219	30.5378	22.6817	20.7188	22.1827	16.9918
orf19.1008		Ortholog of Candida albicans WO-1 : CAWG_01856	2	1	1	0	5	1	1	0	1.3777	1.1803	1.11528	1	1.81473	1.38958	1.11439	1
orf19.1009		Ortholog of Candida albicans WO-1 : CAWG_01857	1	1	2	0	0	2	1	0	1.23797	1.25351	1.4133	1	1	1.8923	1.17269	1
orf19.101	RIM9	Protein required for alkaline pH response via the Rim101 signaling pathway; ortholog of S. cerevisiae Rim9 and A. nidulans palI; Spider biofilm induced	171	277	231	177	268	371	240	312	11.0387	14.8989	12.0489	13.4824	14.2517	22.9159	13.3267	17.9681
orf19.1010	MNT3	Mannosyltransferase; transcription elevated in cyr1, chk1, nik1, and sln1 homozygous null mutants; fungal-specific (no human or murine homolog)	608	703	583	709	484	404	359	417	34.6601	35.3126	28.4079	43.9933	24.8016	24.1842	19.8378	23.4352
orf19.1011	MNN21	Ortholog(s) have alpha-1,2-mannosyltransferase activity, role in protein glycosylation and Golgi apparatus localization	1676	2079	1802	1622	1746	1350	1769	1529	46.2131	48.4576	42.37	47.711	42.4239	37.9771	48.9761	41.82
orf19.1012		Ortholog(s) have clathrin binding activity, role in Golgi to vacuole transport, endosomal transport and AP-1 adaptor complex, cytosol, endosome, nucleus localization	1761	2531	1723	2425	1403	1396	1150	1628	142.664	154.902	116.328	179.534	94.1403	105.916	93.2929	121.752
orf19.102		Ortholog(s) have translation regulator activity, role in regulation of translation and mitochondrion localization	543	668	497	478	805	721	499	600	27.2141	29.1803	21.1346	27.2652	35.4744	36.6066	23.9618	29.6347
orf19.1026		Ortholog(s) have role in exonucleolytic trimming to generate mature 3'-end of 5.8S rRNA from tricistronic rRNA transcript (SSU-rRNA, 5.8S rRNA and LSU-rRNA), more	650	447	600	300	922	614	702	465	38.8413	23.7646	30.4803	21.5615	48.3587	37.7189	42.8325	27.4597
orf19.1026.1		Ortholog of C. parapsilosis CDC317 : CPAR2_105090, Candida tenuis NRRL Y-1498 : CANTEDRAFT_106351, Debaryomyces hansenii CBS767 : DEHA2A09548g and Candida dubliniensis CD36 : CD36_03580	135	153	126	86	237	218	209	161	18.3483	18.0392	14.3983	14.2783	27.6479	29.3211	26.8212	20.7368
orf19.1027	PDR16	Phosphatidylinositol transfer protein; induction correlates with CDR1, CDR2 overexpression/azole resistance; fluphenazine, 17-beta-estradiol, ethynyl estradiol, NO induced; farnesol-downregulated in biofilm; rat catheter biofilm induced	212	243	395	143	207	156	247	250	11.1233	10.9221	16.2302	9.56726	9.1277	8.91263	11.0716	12.0673
orf19.1028	ELA1	Elongin A; F-box protein; ubiquitin-protein ligase; role in protein ubiquitination and ubiquitin-dependent protein catabolism; rat catheter biofilm induced	192	289	166	180	156	145	234	140	10.6464	13.4305	7.76308	11.8136	7.57798	8.76064	11.0609	7.56713
orf19.1029	RPP1	Putative ortholog of S. cerevisiae Rpp1; subunit of both RNase MRP and nuclear RNase P; rat catheter and Spider biofilm induced	377	290	363	214	464	397	449	276	23.8236	16.2146	19.3109	16.632	25.6467	25.4775	27.2141	16.5948
orf19.103	KAR5	Ortholog of S. cerevisiae Kar5; involved in nuclear membrane fusion during karyogamy; induced by alpha factor	53	93	53	51	54	62	74	78	5.96123	8.21651	4.7986	7.22067	5.06516	7.23707	6.59643	7.64003
orf19.1030		Putative peptidyl-prolyl cis-trans isomerase	4605	2765	3453	797	9044	5202	5044	3516	210.495	104.438	135.214	39.3919	387.252	239.317	245.948	156.326
orf19.1031	HMG1	HMG-CoA reductase; enzyme of sterol pathway; inhibited by lovastatin; gene not transcriptionally regulated in response to lovastatin and fluconazole	3212	3971	2452	3241	4897	4381	3585	4875	52.868	54.6234	34.3281	56.5181	70.7989	73.1632	59.9302	78.0998
orf19.1032	SKO1	bZIP transcription factor; involved in cell wall damage response; represses the yeast-to-hypha transition; mutants are caspofungin sensitive; induced by osmotic stress via Hog1; induced by Mnl1 under weak acid stress	1417	2557	798	1042	1468	1215	948	1189	47.0138	69.7573	22.2219	37.3284	42.5152	40.8347	30.6444	38.8413
orf19.1033	STR2	Ortholog(s) have cystathionine gamma-synthase activity, role in transsulfuration and cytosol, nucleus localization	1880	2444	2078	1435	1938	1618	1065	1561	66.4957	71.5896	63.247	53.545	58.8626	58.1717	37.6536	54.3381
orf19.1034		Protein with a predicted cytochrome b5-like Heme/Steroid binding domain; Hap43, caspofungin repressed; flow model biofilm induced	281	594	461	347	581	397	603	693	25.4047	44.8504	34.7615	33.9768	45.1499	35.7895	54.0776	60.7346
orf19.1035	WAR1	Zn(II)2Cys6 transcription factor; plays a role in resistance to weak organic acids; required for yeast cell adherence to silicone substrate; Spider biofilm induced	342	429	485	231	418	399	389	332	7.50264	7.79507	8.54957	6.77437	7.63157	9.00128	7.05902	6.96012
orf19.1036	MNS1	Alpha-1,2-mannosidase; processes Man9GlcNAc2 to Man8GlcNAc2 isomer B; member of ER localized glycosyl hydrolase family 47; ER form is converted by Kex2 to cytosolic form; flow model biofilm repressed	4605	6270	4276	5549	2702	2672	2400	3005	128.119	134.986	100.169	146.684	62.6705	71.6939	65.3441	77.4991
orf19.1037		Protein of unknown function; rat catheter biofilm repressed	658	1258	958	1078	630	649	1023	955	20.7368	33.2722	24.9035	36.0012	17.5361	20.8472	31.0085	29.121
orf19.1039	BET4	Ortholog(s) have Rab geranylgeranyltransferase activity and role in ER to Golgi vesicle-mediated transport, protein geranylgeranylation, protein targeting to membrane	236	340	292	259	341	307	299	326	13.0177	15.9208	13.0351	16.6679	15.9676	16.9427	14.6616	16.2416
orf19.104		Protein of unknown function; induced by alpha pheromone in SpiderM medium	70	115	69	63	84	86	84	70	6.22633	8.23947	5.04122	7.19693	6.19936	7.98367	5.99461	6.08106
orf19.1040	MAD2	Protein required for the spindle assembly checkpoint of the cell cycle; necessary for survival in host cell macrophages and for virulence in a mouse model of systemic candidiasis	140	199	224	136	175	173	160	164	14.7363	17.8196	19.1945	16.8536	15.8936	18.307	15.1916	15.8084
orf19.1041		Ortholog(s) have cyclin-dependent protein kinase activity	351	397	350	401	317	249	258	258	17.489	17.3674	14.7498	23.1622	13.8731	13.4536	11.7493	12.4107
orf19.1042	POR1	Mitochondrial outer membrane porin; in detergent-resistant membrane fraction (possible lipid raft component); antigenic in human, mouse; Hap43p-induced; flucytosine-, macrophage-, farnesol- induced; fluconazole, caspofungin repressed	33982	51839	31777	49831	30619	32304	33297	36572	1910.13	2692.6	2692.6	3591.12	1517.47	1677.04	1895.2	2315.19
orf19.1043		Ortholog(s) have lysophosphatidic acid acyltransferase activity, role in cellular triglyceride homeostasis, lipid particle organization, protein targeting to vacuole and Golgi apparatus, endoplasmic reticulum, lipid particle localization	417	523	445	457	310	251	256	325	19.1433	20.7766	17.0496	24.1084	12.4919	12.4824	10.5332	14.132
orf19.1045		Putative U2 snRNP protein; Hap43p-induced gene; mutation confers hypersensitivity to 5-fluorocytosine (5-FC), 5-fluorouracil (5-FU), and tubercidin (7-deazaadenosine)	274	281	330	130	471	368	308	377	18.1863	16.2887	18.2634	11.0316	26.7806	24.5692	18.8935	23.6276
orf19.1047	ERB1	Protein with a predicted role in ribosomal large subunit biogenesis; mutation confers hypersensitivity to 5-fluorocytosine (5-FC), 5-fluorouracil (5-FU), and tubercidin (7-deazaadenosine); hyphal, macrophage repressed	1607	1039	1428	542	3321	2237	1383	1996	38.9432	22.3257	29.4074	16.4892	71.1321	56.0542	33.5337	48.7217
orf19.1048	IFD6	Aldo-keto reductase; similar to aryl alcohol dehydrogenases; protein increase correlates with MDR1 overexpression (not CDR1 or CDR2) in fluconazole-resistant clinical isolates; farnesol regulated; possibly essential; Spider biofilm induced	384	677	666	380	479	590	734	672	20.3515	30.7277	29.1064	23.3697	22.0576	31.5663	38.5077	34.7151
orf19.1049		Predicted NUDIX hydrolase domain; Hap43-induced	258	251	277	293	152	144	126	196	24.886	20.9791	22.0092	30.7277	12.9335	14.841	11.015	17.9079
orf19.105	HAL22	Putative phosphoadenosine-5'-phosphate or 3'-phosphoadenosine 5'-phosphosulfate phosphatase; possible role in sulfur recycling; Hap43-repressed; F-12/CO2 biofilm induced	584	843	569	514	772	738	678	780	30.6015	38.1776	25.2865	30.2695	35.9461	39.5716	35.9746	41.0058
orf19.1050		Ortholog of S. cerevisiae : YMR087W, C. glabrata CBS138 : CAGL0J01397g, C. parapsilosis CDC317 : CPAR2_107150, Candida dubliniensis CD36 : CD36_03920 and Pichia stipitis Pignal : PICST_61741	149	183	247	143	167	173	166	282	10.959	11.4378	14.4667	12.4556	10.3024	12.9156	10.2862	18.4702
orf19.1051	HTA2	Putative histone H2A; farnesol regulated; rat catheter biofilm repressed; Spider biofilm repressed; Hap43-induced	6734	10381	12394	2527	9566	6579	7495	16943	788.316	866.084	1653.94	262.375	1040.57	702.621	794.896	1910.13
orf19.1052		Predicted histone H2B; Hap43-induced gene; Spider biofilm repressed	5744	7952	10804	1946	7983	5373	5949	14670	728.596	713.44	1517.47	214.901	858.511	629.681	676.36	1713.26
orf19.1053		Ortholog(s) have phosphatidylinositol deacylase activity and role in ER to Golgi vesicle-mediated transport, ER-associated protein catabolic process, GPI anchor metabolic process, protein retention in ER lumen, vesicle organization	814	1136	781	1095	794	856	861	893	38.282	45.8436	31.259	54.8233	33.3093	41.5667	41.4036	42.0403
orf19.1054		Ortholog(s) have structural constituent of nuclear pore activity	2258	3087	2570	2558	2097	2375	2389	2599	97.1782	106.105	93.7162	107.57	76.7813	97.3201	104.789	104.789
orf19.1055	CDC3	Septin; essential for viability; functional homolog of S. cerevisiae Cdc3p; down-regulation associated with azole resistance; macrophage/pseudohyphal-repressed; virulence-group-correlated expression; gene has intron	4726	6211	4777	7732	3607	4278	3910	5652	174.831	176.294	148.223	261.094	115.51	149.141	150.444	194.649
orf19.1057		Ortholog of C. parapsilosis CDC317 : CPAR2_107050, Candida tenuis NRRL Y-1498 : CANTEDRAFT_113999, Debaryomyces hansenii CBS767 : DEHA2D12518g and Candida dubliniensis CD36 : CD36_03980	475	619	684	488	586	568	497	629	46.4827	50.3831	57.4795	50.54	49.9183	56.7434	48.4243	60.5695
orf19.1058		Ortholog(s) have ubiquitin binding activity, role in ubiquitin-dependent protein catabolic process and proteasome regulatory particle, lid subcomplex, proteasome storage granule localization	2318	2842	3404	2521	1984	1852	1739	1885	148.865	140.344	181.413	154.089	106.765	111.147	113.949	112.437
orf19.1059	HHF1	Putative histone H4; repressed in fkh2 mutant; regulated by Efg1; fluconazole induced; amphotericin B repressed; farnesol regulated; colony morphology-related gene regulation by Ssn6; Hap43-induced; rat catheter and Spider biofilm repressed	4828	7710	10981	2531	6760	4743	5067	10853	744.768	832.674	1862.02	332.018	896.034	664.76	699.813	1430.66
orf19.1060		Ortholog of Candida dubliniensis CD36 : CD36_04005 and Candida albicans WO-1 : CAWG_00968	21	31	32	24	23	11	24	28	3.64975	4.26243	4.02619	5.14467	3.32871	2.81298	3.20391	4.51591
orf19.1061	HHT21	Putative histone H3; amphotericin B repressed; regulated by Efg1, farnesol; Hap43-induced; rat catheter and Spider biofilm repressed	6947	9658	16317	2349	9064	5895	6335	15808	781.689	794.896	2181.1	238.334	929.048	631.347	652.736	1665.5
orf19.1062		Ortholog of C. parapsilosis CDC317 : CPAR2_107000, Candida tenuis NRRL Y-1498 : CANTEDRAFT_113990, Candida dubliniensis CD36 : CD36_04020 and Pichia stipitis Pignal : PICST_32780	12	9	24	4	22	7	16	11	1.58822	1.41864	1.87427	1.35881	1.88054	1.57311	1.52472	1.83734
orf19.1063		Ortholog(s) have dolichyl-phosphate-mannose-glycolipid alpha-mannosyltransferase activity, role in GPI anchor biosynthetic process and integral to endoplasmic reticulum membrane, mannosyltransferase complex, mitochondrion localization	595	660	613	752	473	458	357	544	25.1069	23.9618	21.4627	34.1782	17.659	19.8744	13.811	21.8456
orf19.1064	ACS2	Acetyl-CoA synthetase; antigenic during human and murine infection; induced by Efg1; macrophage-induced protein; soluble protein in hyphae; gene contains intron; flow model and Spider biofilm repressed	25543	51016	21851	41315	34711	40628	30329	36304	732.88	1005.88	505.66	1255.84	838.349	1093.28	768.54	838.349
orf19.1065	SSA2	HSP70 family chaperone; cell wall fractions; antigenic; beta-defensin peptides impport; ATPase domain binds histatin 5; at hyphal surface, not yeast; farnesol-repressed in biofilm; flow model, Spider biofilm repressed; caspofungin repressed	21728	16563	15219	19992	18900	15371	872	14697	719.181	395.826	402.134	589.648	545.46	468.172	26.0487	443.412
orf19.1066	GIG1	Protein induced by N-acetylglucosamine (GlcNAc); localized in cytoplasm; mutation causes increased resistance to nikkomycin Z	202	372	205	221	147	139	167	118	15.0427	23.2292	12.6392	18.9292	9.54902	11.0921	10.9304	8.58891
orf19.1067	GPM2	Putative phosphoglycerate mutase; repressed in hyphae; macrophage/pseudohyphal-repressed; induced by high levels of peroxide stress, farnesol; flow model biofilm induced; rat catheter and Spider biofilm repressed	537	933	1291	439	960	632	1230	915	32.5418	48.1556	67.9477	30.0242	51.2514	39.2969	78.7592	55.1611
orf19.1069	RPN4	C2H2 transcription factor; putative regulator of proteasome genes; DNA recognition sequence (GAAGGCAAAA) enriched in regions upstream of proteasome genes; induced in core stress response; Hap43-induced; Spider biofilm induced	4240	2436	4799	2565	2382	1063	2240	1242	154.637	70.7989	144.53	89.6061	73.6041	37.9546	82.3683	43.2336
orf19.107		DEAH-box ATP-dependent RNA helicase, required for 18S rRNA synthesis; rat catheter biofilm induced	861	550	688	501	1481	1067	761	879	22.2134	12.7643	15.0427	15.9428	33.1515	27.6617	18.2122	21.7425
orf19.1070		Ortholog(s) have cytoplasm localization	291	511	276	280	314	309	396	349	14.0267	20.7188	11.2249	16.0059	12.9486	15.2815	17.0423	15.3786
orf19.1075		Protein of unknown function; Spider biofilm induced	487	199	659	95	344	92	514	124	22.7004	8.5983	25.4524	6.71983	14.1053	5.57972	22.6286	6.41514
orf19.1075.1		Pseudogene; added to Assembly 21 based on comparative genome analysis	84	118	382	57	113	72	168	104	14.3983	17.2783	53.1137	11.9524	16.6982	12.9719	26.4887	16.3252
orf19.1077	ATM1	Member of MDR subfamily of ABC family; ortholog of S. cerevisiae ABC transporter, Atm1; induced in low iron; induced by nitric oxide independent of Yhb1	836	968	1452	760	730	714	583	802	21.9763	22.0756	31.5493	23.2292	17.0821	19.3903	14.2004	20.1389
orf19.1078	HBR2	Putative alanine glyoxylate aminotransferase; regulated by Gcn4p and hemoglobin; stationary phase enriched protein	2551	3857	5035	2139	1540	1578	1714	1706	118.379	137.749	193.12	95.3482	59.1914	70.906	79.9893	73.8892
orf19.1080		Ortholog of C. parapsilosis CDC317 : CPAR2_600390, Candida dubliniensis CD36 : CD36_64900, Pichia stipitis Pignal : PICST_30726 and Candida guilliermondii ATCC 6260 : PGUG_04023	87	99	93	48	93	56	97	59	4.51591	4.31032	3.73449	3.62868	4.01002	3.61313	3.96154	3.66147
orf19.1082		Protein with an Alba DNA/RNA-binding protein domain; Spider biofilm induced	242	167	258	122	293	219	347	211	21.5328	13.2577	19.2271	13.6125	22.7481	20.0398	29.6249	17.8664
orf19.1082.1		Ortholog(s) have cytochrome-c oxidase activity, role in mitochondrial respiratory chain complex IV assembly and cytosol, mitochondrial respiratory chain complex IV, nucleus localization	5389	7341	6119	5049	6497	6218	7324	6422	819.442	819.442	812.861	713.44	885.772	917.803	1014.49	812.861
orf19.1083		Putative protein of unknown function; macrophage-induced gene	271	284	237	165	498	407	316	287	23.6029	21.5468	17.3874	17.3462	37.4759	35.4891	26.1792	23.8635
orf19.1084	CDC39	Protein similar to S. cerevisiae Cdc39p, which is part of the CCR4-NOT transcription regulatory complex; transposon mutation affects filamentous growth	3670	3864	4028	3954	3828	2852	2583	3210	32.5091	30.1545	30.3268	38.1632	30.0724	25.9718	22.206	28.3096
orf19.1085		Ortholog(s) have ubiquitin-protein ligase activity and role in ER-associated protein catabolic process, protein ubiquitination involved in ubiquitin-dependent protein catabolic process, vesicle organization	2158	3146	3093	2906	2011	2082	2066	2551	136.624	149.608	159.542	169.086	105.694	121.97	131.677	148.529
orf19.1086		Ortholog(s) have role in protein deubiquitination, regulation of ER to Golgi vesicle-mediated transport, regulation of retrograde vesicle-mediated transport, Golgi to ER, ribophagy and cytoplasm localization	1429	1663	1273	1409	1839	1922	1393	1455	38.5201	38.7872	29.1409	41.1438	43.8892	53.3581	38.1866	39.2143
orf19.1087		Ortholog of C. parapsilosis CDC317 : CPAR2_601130, Lodderomyces elongisporus NRLL YB-4239 : LELG_04885, Candida dubliniensis CD36 : CD36_64620 and Candida orthopsilosis Co 90-125 : CORT0F02130	271	288	253	192	313	256	205	289	7.55961	6.76284	5.77172	7.06647	7.22916	7.63157	4.91607	7.43922
orf19.1089	PEX11	Putative peroxisomal membrane protein; role in fatty acid oxidation; expression is Tac1-regulated; Hms1p-dependent induction by geldamycin; Spider biofilm induced	427	702	885	455	374	426	392	432	27.1289	38.0164	47.711	31.9711	20.9199	27.4597	23.8635	26.6687
orf19.109		Probable mitochondrial tyrosyl-tRNA synthetase, based on conservation in other fungi	809	1255	973	858	1240	1276	801	1187	32.2217	42.8093	33.2009	37.5785	43.7807	52.3128	31.8614	47.5082
orf19.1090		Ortholog of C. parapsilosis CDC317 : CPAR2_601110, Candida tenuis NRRL Y-1498 : CANTEDRAFT_119969, Lodderomyces elongisporus NRLL YB-4239 : LELG_04881 and Debaryomyces hansenii CBS767 : DEHA2A05896g	59	44	73	20	73	61	79	43	9.63271	6.42774	9.79411	5.01056	9.90242	10.3803	10.8539	6.97996
orf19.1091	NOP8	Ortholog of S. cereviiae Nop8; has a role in ribosomal large subunit biogenesis; rat catheter and Spider biofilm induced	784	247	719	152	1143	664	656	460	23.4633	7.02807	18.1749	6.88103	29.518	20.4426	18.2193	13.2081
orf19.1092		Dolichol-P-Man dependent alpha(1-3) mannosyltransferase; role in the synthesis of dolichol-linked oligosaccharide donor for N-linked glycosylation of proteins; rat catheter biofilm repressed	740	1201	708	970	820	818	734	1054	27.086	37.3932	21.7672	38.1177	26.364	30.3107	25.7382	37.8505
orf19.1093	FLO8	Transcription factor; required for hyphal formation and CO2 induced white-opaque switching; regulates hyphal gene expression; required for virulence in mouse systemic infection; binds Efg1p; binds Mss11p via LisH motif; has LUFS domain	3055	3034	3850	2185	2933	1816	2426	1991	59.4509	49.3497	64.7978	45.2307	49.8382	35.8925	47.1481	38.2665
orf19.1095	GLE2	Putative nuclear pore complex; possibly an essential gene, disruptants not obtained by UAU1 method; rat catheter biofilm repressed	1178	1404	1234	1035	1527	1430	1148	1301	52.4766	52.3312	47.0324	49.4123	58.984	64.9002	52.1357	57.417
orf19.1096		Has domain(s) with predicted voltage-gated chloride channel activity, role in chloride transport, transmembrane transport and membrane localization	384	541	370	418	532	447	380	495	9.90242	11.7144	7.93133	12.652	11.3617	11.7682	8.42981	11.6251
orf19.1097	ALS2	ALS family protein; role in adhesion, biofilm formation, germ tube induction; expressed at infection of human buccal epithelial cells; putative GPI-anchor; induced by ketoconazole, low iron and at cell wall regeneration; regulated by Sfu1p	8705	7610	10335	2515	4504	1212	5769	1775	68.3008	49.9183	69.6128	23.3412	31.1001	10.7719	45.5266	13.5466
orf19.11		Protein of unknown function; transcript regulated by Mig1 and Tup1; rat catheter biofilm induced	31	59	179	22	27	20	61	28	3.17136	4.49758	11.1936	3.13269	2.50099	2.83275	4.29274	3.26435
orf19.1105		Ortholog of C. parapsilosis CDC317 : CPAR2_302980, Candida dubliniensis CD36 : CD36_53630, Pichia stipitis Pignal : PICST_32155 and Candida orthopsilosis Co 90-125 : CORT0E05120	26	34	41	13	39	36	40	45	3.9728	4.33728	4.66622	3.10269	4.61554	5.599	4.66622	6.05715
orf19.1105.2	PGA56	Regulator of sorbose utilization; putative GPI-anchor; hypha and cell wall regeneration induced; colony morphology-related gene regulation by Ssn6; induced by Tbf1, Hap43; Spider biofilm induced	65695	76973	68930	85150	70056	67130	71918	81483	4456.46	4117.29	4117.29	4456.46	3006.19	3714.38	3591.12	4893.02
orf19.1105.3		Ortholog of Candida albicans WO-1 : CAWG_04761	5	2	6	1	2	0	3	1	2.18789	1.43743	2.10256	1.41727	1.3457	1	1.46516	1.45468
orf19.1106		Protein with Mob2p-dependent hyphal regulation; fluconazole-induced	11	6	24	9	29	4	33	10	1.25351	1.10935	1.45468	1.41047	1.6079	1.21686	1.57311	1.4805
orf19.1107		Protein of unknown function; Spider biofilm induced	579	849	987	334	666	417	739	553	48.5714	59.5705	71.1321	31.2175	48.654	35.5141	63.247	46.0806
orf19.1108	HAM1	Putative deoxyribonucleoside triphosphate pyrophosphohydrolase; caspofungin repressed; regulated by Gcn2p and Gcn4p	1193	807	2735	473	1745	1288	1192	1130	113.175	61.6108	216.478	45.8436	141.715	113.857	115.142	100.169
orf19.1109		Ortholog of C. parapsilosis CDC317 : CPAR2_303030, Debaryomyces hansenii CBS767 : DEHA2G07766g, Candida dubliniensis CD36 : CD36_53580 and Candida tropicalis MYA-3404 : CTRG_03189	1162	1530	1125	935	1633	1770	1070	1113	121.408	122.818	99.5599	93.377	145.642	170.073	113.271	107.967
orf19.111	CAN2	Basic amino acid permease; arginine metabolism; regulated by Nrg1/Tup1; caspofungin, flucytosine induced; colony morphology-related regulation by Ssn6; Hap43-repressed; rat catheter and Spider biofilm induced; promoter bound by Efg1	894	1396	811	66	1653	399	1563	531	31.4444	42.0669	24.2449	4.19549	51.0598	15.3033	55.7915	18.2634
orf19.1110		Thiamine pyrophosphokinase, phosphorylates thiamine to produce the coenzyme thiamine pyrophosphate (thiamine diphosphate); active as a homodimer	265	457	271	300	292	289	266	284	15.7564	22.8935	13.2968	20.3515	14.8857	17.4752	14.2308	15.5214
orf19.1111		Ortholog(s) have chromatin binding, protein complex scaffold activity and role in RNA polymerase II transcriptional preinitiation complex assembly, histone acetylation	714	759	787	656	655	596	433	603	59.5705	52.7335	56.021	57.7232	47.5592	50.7482	36.3659	49.9492
orf19.1112	BUD7	Ortholog(s) have role in Golgi to plasma membrane transport, fungal-type cell wall chitin biosynthetic process and cell division site, clathrin-coated vesicle, cytosol, exomer complex, nucleus, ribosome localization	2932	3139	2909	3821	1978	1797	1400	2307	75.508	66.19	64.2309	97.6336	44.2178	47.0324	36.0359	58.0713
orf19.1113		Ortholog of Debaryomyces hansenii CBS767 : DEHA2G07854g, Candida dubliniensis CD36 : CD36_53540, Pichia stipitis Pignal : PICST_32162 and Spathaspora passalidarum NRRL Y-27907 : SPAPADRAFT_50795	69	122	54	102	97	108	114	186	5.59518	7.73089	3.61803	9.44634	6.25624	8.50662	7.19693	12.2281
orf19.1114		Cytochrome c oxidase subunit; membrane-localized protein; rat catheter biofilm induced	477	1453	574	575	1015	1715	1127	1487	49.5471	122.111	50.996	62.4982	90.7815	172.506	125.417	150.166
orf19.1115	GUK1	Putative guanylate kinase; identified in extracts from biofilm and planktonic cells; protein level decrease in stationary phase cultures; Hap43p-induced gene	721	1137	641	794	1122	992	1298	1557	65.3106	85.2607	49.4596	73.2866	87.7126	88.9079	125.833	137.519
orf19.1116		Protein of unknown function; planktonic growth-induced gene	194	274	289	218	411	287	420	692	16.4227	19.7356	20.0186	21.0944	29.2978	24.1084	33.7855	55.3194
orf19.1117		Protein similar to Candida boidinii formate dehydrogenase; virulence-group-correlated expression; Hap43-repressed; Spider biofilm repressed	31	49	45	30	43	29	30	28	2.51863	3.08954	2.5962	3.07994	2.72433	2.86728	2.09808	2.74654
orf19.1119	MTR10	Putative importin; member of a family of fungal-specific nuclear importins; Mig1-regulated	1487	1643	1461	1469	1569	1506	1216	1461	30.9131	29.9703	25.7864	33.8594	28.8542	32.3924	24.5498	30.2389
orf19.1120	FAV2	Adhesin-like protein; induced by mating factor in MTLa/a opaque cells, in cyr1 null, in filaments; regulated by Nrg1, Rfg1, Tup1, Tec1, Efg1, Ntd80, Rob1, Brg1; induced in oralpharyngeal candidasis; Spider biofilm induced	1460	1859	1313	1591	1130	581	1287	1125	98.3655	101.533	74.9313	105.184	64.7347	38.9235	88.9791	72.4903
orf19.1121		Ortholog of Candida dubliniensis CD36 : CD36_53470, Spathaspora passalidarum NRRL Y-27907 : SPAPADRAFT_55715, Candida tropicalis MYA-3404 : CTRG_05538 and Candida albicans WO-1 : CAWG_04746	396	519	743	300	533	419	530	458	28.2134	31.9361	44.8757	24.8448	33.5957	30.3917	37.9263	32.2041
orf19.1122		Protein of unknown function; induced by alpha pheromone in SpiderM medium; Spider biofilm induced	26	57	38	103	19	6	15	11	2.94676	4.63157	3.07994	10.6196	2.11318	1.68724	1.82776	2.08694
orf19.1123		Ortholog of Candida albicans WO-1 : CAWG_04744	6	0	6	1	6	1	11	2	2.26841	1	1.95821	1.38015	2.02576	1.39745	2.75136	1.69598
orf19.1124		Protein of unknown function; flow model biofilm induced; Spider biofilm induced	148	309	219	183	187	367	207	296	8.94253	15.2738	10.6556	12.7992	9.3201	20.8385	10.3803	15.5645
orf19.1124.2		Ortholog(s) have diphthine synthase activity, role in peptidyl-diphthamide biosynthetic process from peptidyl-histidine and cytosol, nucleus localization	152	100	136	67	232	206	137	175	10.4147	6.24223	7.81963	6.57114	13.1162	14.2517	8.14817	11.0561
orf19.113	CIP1	Possible oxidoreductase; transcript induced by cadmium but not other heavy metals, heat shock, yeast-hypha switch, oxidative stress (via Cap1), or macrophage interaction; stationary phase enriched protein; Spider biofilm induced	64	83	185	90	105	88	224	246	4.64412	4.90462	9.55205	7.67596	5.8581	6.31984	11.9524	13.6125
orf19.1133	MSB1	Putative regulator of transcription; expression in S. cerevisiae flo8 and flo11 mutants suggests a role in regulation of adhesion factors	1427	1598	1290	1930	1123	1016	1401	1450	23.1503	22.4331	17.609	33.9521	16.308	17.3386	21.3989	22.5302
orf19.1135	CAS1	Putative transcription factor with Ku70/Ku80 beta-barrel DNA-binding motif; involved in telomerase regulation and telomere protection; mutation causes marginal increase in caspofungin sensitivity	882	1143	1067	919	726	766	595	936	22.6817	25.2713	22.7243	26.7468	16.632	20.2335	14.2134	22.8935
orf19.1136		Ortholog(s) have cytosol, nucleus localization	184	199	251	193	151	163	102	154	32.0541	30.5378	37.5574	36.7777	23.5925	29.0839	16.8878	26.3732
orf19.1137		Ortholog(s) have thymidylate kinase activity, uridylate kinase activity, role in dTDP biosynthetic process, dTTP biosynthetic process, dUDP biosynthetic process, nucleotide phosphorylation and cytosol, nucleus localization	306	413	495	293	469	364	643	639	27.5448	32.0266	37.9546	29.6347	36.9792	33.5544	58.3998	56.4381
orf19.1139		Protein of unknown funtion; S. cerevisiae ortholog Svl3 plays a role in endocytosis and is localized to the bud neck; Spider biofilm induced	2194	2553	1706	2715	2182	1924	1846	2034	45.2307	44.948	29.7411	59.2369	39.6497	40.5013	38.5397	41.6907
orf19.114		Ortholog of C. parapsilosis CDC317 : CPAR2_603230, Debaryomyces hansenii CBS767 : DEHA2E21142g, Candida dubliniensis CD36 : CD36_61190 and Pichia stipitis Pignal : psti_CGOB_00078	197	263	191	257	246	227	266	276	12.0567	13.8505	9.96472	18.092	12.773	14.4253	14.4881	15.3389
orf19.1140		Protein of unknown function; Spider biofilm repressed	1203	1668	1601	1276	1203	1201	1099	1099	90.7815	100.493	102.737	92.8939	77.3583	87.0384	84.1127	77.8766
orf19.1142	AVT4	Putative vacuolar transporter of large neutral amino acids; induced by alpha pheromone in SpiderM medium	696	1010	682	700	456	446	465	508	21.8393	27.2141	17.9958	25.0062	12.6602	14.984	13.3977	15.0638
orf19.1143		Ortholog of Pichia stipitis Pignal : PICST_30878, Spathaspora passalidarum NRRL Y-27907 : SPAPADRAFT_60017, Candida guilliermondii ATCC 6260 : PGUG_05223 and Candida tropicalis MYA-3404 : CTRG_01052	578	615	501	657	527	418	356	574	28.2745	26.3106	20.8385	34.9517	22.9159	21.2883	16.3824	27.5075
orf19.1144		Protein with SEL-1 like protein domain; early-stage flow model biofilm induced	1126	1582	1456	1303	1551	1536	1960	1538	19.8283	24.0694	21.3893	26.034	23.8893	27.2064	33.61	25.9718
orf19.1146		Ortholog of Candida albicans WO-1 : CAWG_00265	136	179	182	142	172	109	232	150	9.89475	11.0078	10.7308	12.1235	10.3803	8.56545	14.5412	9.94057
orf19.1148		Ortholog of Candida dubliniensis CD36 : CD36_11020 and Candida albicans WO-1 : CAWG_00266	1	2	7	0	4	0	6	0	1.06874	1.10693	1.39133	1	1.23797	1	1.30956	1
orf19.1149	MRF1	Putative mitochondrial respiratory protein; induced by farnesol, benomyl, nitric oxide, core stress response; oxidative stress-induced via Cap1; stationary-phase enriched protein; Spider biofilm induced	683	1210	1256	1239	967	1384	1196	1671	32.4186	48.6999	51.3076	61.8654	40.4819	67.2244	57.896	77.6704
orf19.115		Has domain(s) with predicted intracellular localization	142	172	100	140	166	113	177	190	9.76058	10.0436	5.9326	11.4476	9.49202	8.41188	10.1427	11.8375
orf19.1150		GATA-like transcription factor; oral infection induced; mutant has reduced capacity to damage oral epithelial cells; regulated by Gcn2 and Gcn4; Spider biofilm induced	593	699	846	265	572	423	702	439	25.201	25.3776	29.608	13.9761	21.0714	18.5305	28.5736	17.7003
orf19.1150.1		Ortholog of C. parapsilosis CDC317 : CPAR2_804585, Debaryomyces hansenii CBS767 : DEHA2F10406g, Candida dubliniensis CD36 : CD36_10990 and Pichia stipitis Pignal : psti_CGOB_00017	85	49	114	52	105	72	108	47	25.3503	13.0234	27.8983	18.4738	27.0211	21.8651	30.9751	13.3403
orf19.1152		Protein of unknown function; induced in core stress response; Gcn2 and Gcn4 regulated; flow model biofilm induced; Spider biofilm induced	1462	2108	5297	515	3006	2824	6513	2856	103.805	118.099	313.455	38.7061	193.334	193.334	469.227	189.989
orf19.1153	GAD1	Putative glutamate decarboxylase; alkaline, macrophage-downregulated gene; amphotericin B induced; induced by Mnl1 under weak acid stress; stationary phase enriched protein; rat catheter biofilm repressed	2845	4750	8467	2960	2991	5175	3830	5453	101.69	134.879	251.261	103.983	89.7575	174.268	141.216	180.908
orf19.1154	EGD1	Putative GAL4 DNA-binding enhancer protein; soluble protein in hyphae; biofilm induced; macrophage/pseudohyphal-induced; equal level of protein in exponential and stationary growth phase yeast cultures; Spider biofilm repressed	15131	21708	14153	14044	18926	19176	17090	15104	1242.69	1430.66	1462.11	1531.8	1368.17	1441.11	1312.53	1151.54
orf19.1155	DPP2	Protein similar to S. cerevisiae pyrophosphate phosphatase Lpp1p; possible role in farnesol biosynthesis	601	924	581	646	558	513	507	600	40.2938	52.1357	33.3445	46.5076	33.4342	35.3126	34.2939	40.5824
orf19.1156	FUS1	Membrane protein required for mating; ortholog of S. cerevisiae Fus1; transcript induced by Cph1 in cells homozygous for the MTLa locus; alpha factor induced	26	33	10	10	36	42	18	26	2.37892	2.57038	1.38015	1.81145	2.59075	3.67553	1.67587	2.81298
orf19.1158		Ortholog of S. cerevisiae Yft2 required for normal ER membrane biosynthesis; Hap43-repressed gene	74	189	149	130	92	131	107	160	6.97527	13.9823	10.7927	13.5526	7.14673	11.9039	8.22614	12.7845
orf19.1159		Protein similar to A. nidulans CysA serine O-trans-acetylase; suggests that C. albicans uses an O-acetyl-serine (OAS) pathway of sulfur assimilation; F-12/CO2 early biofilm induced; Spider biofilm induced	342	601	429	584	370	505	433	562	14.8182	21.928	15.2181	27.5075	13.7434	21.7219	16.8748	22.5586
orf19.1160		Ortholog(s) have COPII adaptor activity and role in ER to Golgi vesicle-mediated transport, fungal-type cell wall organization, protein glycosylation, protein retention in Golgi apparatus	793	1142	812	894	820	709	814	780	67.8213	80.9179	59.9016	77.6704	60.9648	61.6108	72.0591	66.0586
orf19.1161	PLD1	Phospholipase D1; required for phosphatidic acid and for most diacylglycerol production; required for wild-type mouse virulence, but not rat oral virulence; mutant defect in hyphal growth on solid substrates; similar to S. cerevisiae Spo14p	7379	10796	7048	11104	6943	7367	5869	9155	91.8641	106.765	72.8994	134.561	73.6498	88.3659	73.3745	106.692
orf19.1162		Protein of unknown function; transcript upregulated by benomyl treatment	858	1410	1128	1228	1101	1180	1089	1335	108.426	139.566	121.97	150.758	121.408	140.754	143.295	159.542
orf19.1162.1		Ortholog(s) have Golgi apparatus localization	83	133	106	108	115	108	141	109	8.91263	11.8957	9.34739	13.4049	10.1427	11.6709	12.7252	10.6196
orf19.1163		Has domain(s) with predicted GTP binding activity and intracellular localization	469	472	476	346	558	555	501	442	26.1633	22.9804	22.1425	22.5884	27.0923	31.391	26.7749	23.5834
orf19.1164	GAR1	Putative H/ACA snoRNP pseudouridylase complex protein; mutation confers hypersensitivity to tubercidin (7-deazaadenosine); macrophage/pseudohyphal-induced; Spider biofilm repressed	3292	3120	2772	1339	6103	4736	4195	2850	313.455	228.857	224.049	128.512	533.905	440.277	403.435	265.542
orf19.1166	CTA3	Protein similar to S. cerevisiae Ede1p, which is involved in endocytosis; activates transcription in 1-hybrid assay in S. cerevisiae	2933	4550	4030	3124	3144	3150	2794	3530	45.4508	59.2796	53.383	51.5944	42.9927	50.1893	43.7095	54.3564
orf19.1167		Ortholog(s) have sulfonate dioxygenase activity and role in sulfur compound catabolic process	115	214	165	161	115	109	114	176	6.29066	9.4652	7.13227	10.1958	5.32758	6.3678	5.18042	8.49204
orf19.1168	ZCF3	Zn(II)2Cys6 domain transcription factor; required for filamentous growth, resistance to rapamycin and flucytosine; possibly an essential gene, disruptants not obtained by UAU1 method; Hap43-repressed; Spider and flow model biofilm induced	1461	1733	1391	1081	1194	1064	1678	623	147.122	136.026	117.17	104.928	100.601	101.081	174.65	59.1914
orf19.1169		Putative DnaJ-like molecular chaperone; Spider biofilm induced	435	1468	413	1214	419	863	418	752	27.8399	77.8766	22.3407	78.5036	23.8718	56.5721	25.7864	47.7628
orf19.117		Ortholog(s) have SNAP receptor activity, role in vesicle fusion and SNARE complex, extrinsic to plasma membrane localization	2252	3232	2597	3529	2001	2001	1778	2495	81.7937	95.2107	81.1507	128.427	62.8163	72.6483	65.5383	87.566
orf19.1170	ARO7	Putative chorismate mutase; fungal-specific (no human or murine homolog); alkaline upregulated	1065	1594	1028	1094	991	1014	1083	841	53.2338	65.7853	43.7807	57.9696	43.5654	51.7431	54.7884	41.7628
orf19.1171		Ortholog of C. parapsilosis CDC317 : CPAR2_208080, Candida tenuis NRRL Y-1498 : CANTEDRAFT_120956, Debaryomyces hansenii CBS767 : DEHA2F24508g and Candida dubliniensis CD36 : CD36_10780	130	125	104	78	59	69	27	134	4.69524	3.96154	3.14926	4.02619	2.35668	3.4187	1.4805	4.80763
orf19.1177		Ortholog of S. cerevisiae Rtt106; histone chaperone that regulates chromatin structure in transcribed and silenced chromosomal regions; affects transcriptional elongation; Hap43-repressed; Spider biofilm repressed	772	1212	887	1033	1069	996	1057	1262	38.6035	51.0372	38.2029	55.0959	46.9166	51.1571	53.9607	63.3581
orf19.1178		Putative transcription factor with bZIP DNA-binding motif; Hap43p-repressed gene	89	119	100	92	81	70	104	103	9.99843	11.3143	9.3201	12.1899	7.95781	8.51896	9.88453	10.6372
orf19.1179		Protein of unknown function; induced in high iron; possibly subject to Kex2 processing; Hap43-repressed	2479	3307	2443	2523	2650	3012	2499	2387	461.326	473.969	380.938	436.994	445.494	564.437	473.969	426.85
orf19.118	FAD2	Delta-12 fatty acid desaturase, involved in production of linoleic acid, which is a major component of membranes	8051	13987	4665	10604	10403	8047	9893	9841	366.966	482.056	176.872	453.421	427.881	351.974	455.094	424.684
orf19.1180		Putative 2-aminoadipate transaminase; rat catheter and Spider biofilm repressed	1509	2505	2042	2201	1176	1540	1200	1696	76.5013	103.277	89.0171	110.548	51.4495	77.0407	61.1289	82.6834
orf19.1181		Has domain(s) with predicted catalytic activity and membrane localization	0	0	0	1	1	2	2	0	1	1	1	1.75884	1.34945	2.39924	1.68268	1
orf19.1182		Ortholog(s) have SNAP receptor activity, phosphatidylinositol-3-phosphate binding activity and role in piecemeal microautophagy of nucleus, vacuole fusion, non-autophagic, vesicle fusion	413	652	638	443	510	597	558	628	29.3446	39.9324	38.9654	34.6966	31.9846	43.7653	40.2938	44.8961
orf19.1183		Ortholog(s) have fungal-type vacuole localization	901	1381	1664	800	1177	1307	1547	1249	34.1139	45.2307	54.7093	33.9898	39.7498	51.2514	60.6488	47.8156
orf19.1185		Ortholog(s) have ubiquitin-protein ligase activity and role in establishment of mitotic spindle orientation, mitotic cell cycle spindle assembly checkpoint, protein autoubiquitination, septin ring assembly	1581	1872	1855	1846	1646	1430	1268	1491	83.3268	80.4924	83.6769	96.2551	74.8492	74.6956	68.0857	75.2184
orf19.1186		Ortholog of Candida dubliniensis CD36 : CD36_60220, Candida tropicalis MYA-3404 : CTRG_03015 and Candida albicans WO-1 : CAWG_05331	939	1249	988	1699	1116	1260	920	1463	57.9696	64.1245	52.3312	105.374	59.7389	77.8766	57.417	88.8046
orf19.1187	CPH2	Myc-bHLH transcription factor; promotes hyphal growth; directly regulates Tec1 to induce hypha-specific genes; probably homodimeric, phosphorylated; required for colonization of the mouse GI tract; rat catheter and Spider biofilm induced	4216	6379	4423	5436	6737	6277	6318	7067	90.4355	108.583	79.1759	113.516	123.668	125.513	137.977	140.754
orf19.1189		Protein of unknown function; regulated by yeast-hypha switch; induced by Mnl1 in weak acid stress; 5' UTR intron; repressed by chlamydospore formation in C. albicans and C. dubliniensis; rat catheter, Spider and flow model biofilm induced	4592	2771	5290	3458	2827	1426	2038	1435	85.7092	42.9629	84.3338	65.3774	45.3676	26.6955	37.5785	25.6642
orf19.119		Ortholog(s) have protein C-terminal S-isoprenylcysteine carboxyl O-methyltransferase activity	204	280	221	228	292	262	255	273	13.6217	16.0059	12.2153	17.6652	16.7064	17.631	15.2181	16.62
orf19.1190	STV1	Predicted subunit a of vacuolar proton-translocating ATPase V0 domain, Golgi isoform	3490	4450	3695	3953	2354	1940	2218	2343	72.0591	76.3539	65.932	81.553	42.5895	40.7261	45.861	48.1235
orf19.1191		Ortholog(s) have ubiquitin-protein ligase activity, role in ER-associated protein catabolic process and Hrd1p ubiquitin ligase ERAD-L complex, Hrd1p ubiquitin ligase ERAD-M complex, luminal surveillance complex localization	2349	3009	2648	3218	1858	1631	1379	2008	61.7762	65.3441	60.464	85.0503	43.0136	44.043	36.6755	52.6933
orf19.1192	DNA2	Protein similar to S. cerevisiae Dna2p, which is a DNA replication factor involved in DNA repair; induced under hydroxyurea treatment	284	483	618	321	660	469	775	875	5.16575	6.85467	8.25303	7.0859	8.86406	8.23947	10.3978	12.5879
orf19.1193	GNP1	Similar to asparagine and glutamine permease; fluconazole, caspofungin induced; regulated by Nrg1, Mig1, Tup1, Gcn2, Gcn4, and alkaline regulated by Rim101; repressed during chlamydospore formation; rat catheter, flow model biofilm induced	12038	16188	21064	7844	16987	9627	18817	13542	405.664	407.991	602.68	242.697	505.66	312.899	623.33	432.376
orf19.1195		Ortholog(s) have metalloendopeptidase activity, role in cellular iron ion homeostasis, protein processing involved in protein targeting to mitochondrion and mitochondrion localization	1675	2378	1235	1656	1548	1732	896	1417	41.7812	49.9988	26.339	44.4709	34.3702	44.509	21.6266	35.3702
orf19.1196		Ortholog(s) have protein kinase activity and role in MAPK cascade involved in cell wall biogenesis, protein phosphorylation	1382	1887	1613	1584	1082	1117	1301	1262	32.175	38.1866	32.0752	40.1251	22.6161	26.8774	30.0242	29.4765
orf19.1198		Predicted mitochondrial intermembrane space protein of unknown function; possibly an essential gene, disruptants not obtained by UAU1 method	273	311	422	211	316	364	345	338	28.6233	28.6082	37.9011	25.7326	29.152	38.9027	36.6066	35.2467
orf19.1199	NOP5	Ortholog of S. cerevisiae Nop58; involved in pre-rRNA process; Tn mutation affects filamentous growth; macrophage/pseudohyphal-induced; physically interacts with TAP-tagged Nop1; Spider biofilm repressed	8234	5378	6546	2379	14062	8960	8065	6095	280.65	144.325	190.547	80.9905	436.994	296.843	285.019	198.127
orf19.120		Has domain(s) with predicted protein C-terminal S-isoprenylcysteine carboxyl O-methyltransferase activity, role in C-terminal protein methylation and endoplasmic reticulum, integral to membrane localization	54	93	60	47	37	75	133	61	5.13519	6.95112	4.47121	5.87505	3.26435	7.17602	9.50405	5.60896
orf19.1200		Protein of unknown function; Spider biofilm induced	300	232	398	199	517	367	396	395	16.9918	11.6508	18.7059	13.811	24.9311	20.8852	20.6186	21.0521
orf19.1201		Ortholog(s) have serine-tRNA ligase activity, role in invasive growth in response to glucose limitation, mitochondrial seryl-tRNA aminoacylation, pseudohyphal growth and mitochondrion localization	848	1398	1148	1038	1430	1294	906	1317	38.9807	54.2228	45.2161	51.1323	57.9696	61.2114	42.549	60.3265
orf19.1202		Ortholog of C. parapsilosis CDC317 : CPAR2_603550, Candida tenuis NRRL Y-1498 : CANTEDRAFT_114325, Debaryomyces hansenii CBS767 : DEHA2G04950g and Candida dubliniensis CD36 : CD36_60350	646	757	667	967	505	445	489	798	29.8866	30.8389	26.348	48.1556	20.8472	21.6002	21.8878	36.7443
orf19.1203	SRO77	Protein with a predicted role in docking and fusion of post-Golgi vesicles with the plasma membrane; filament induced; fungal-specific (no human or murine homolog)	3204	4019	3511	4261	1948	1855	1476	2331	60.6488	63.1572	57.0475	81.0847	32.319	35.629	27.1668	44.016
orf19.1203.1		Predicted dolichol-phosphate mannosyltransferase subunit; flow model and Spider biofilm repressed	3945	5539	3734	6483	2622	2972	2435	3413	588.184	616.738	465.623	906.633	344.201	420.434	354.148	469.227
orf19.1204		Phosphorylated protein of unknown function; transcript is upregulated clinical isolates from HIV positive patients with oral candidiasis	788	950	934	867	773	665	695	681	31.9271	33.3289	32.2612	38.3203	27.9253	27.7473	27.7473	27.2141
orf19.1207		Ortholog of Candida dubliniensis CD36 : CD36_33200 and Candida albicans WO-1 : CAWG_03416	2	2	0	1	3	0	4	0	1.33821	1.35384	1	1.3286	1.42414	1	1.4832	1
orf19.1208		Predicted ORF in the Major Repeat Sequence on chromosome 4; member of a family encoded by FGR6-related genes in the RB2 repeat sequence	188	397	313	228	325	215	481	539	6.25624	10.5265	8.13619	9.18348	8.50978	7.4635	12.6744	14.7183
orf19.121	ARC18	Putative ARP2/3 complex subunit; mutation confers hypersensitivity to cytochalasin D	663	918	1010	938	489	491	487	572	63.2718	73.2196	84.1127	89.4297	41.0058	47.9165	46.6459	54.2228
orf19.1210		Ortholog(s) have L-aspartate transmembrane transporter activity, L-glutamate transmembrane transporter activity, L-histidine transmembrane transporter activity and L-lysine transmembrane transporter activity, more	877	1508	1027	1038	1054	829	1143	1048	29.9463	43.9279	29.8126	38.6828	31.7994	28.9352	39.6604	35.7718
orf19.1212		Ortholog(s) have FFAT motif binding, phosphatidylinositol binding activity	4082	5468	4577	5052	4569	3896	4182	5457	166.376	171.209	155.123	189.989	163.318	149.471	177.666	208.911
orf19.1214		Ortholog(s) have metalloaminopeptidase activity, role in protein initiator methionine removal involved in protein maturation and cytosol localization	3513	4104	4316	3291	4605	3615	3074	3177	160.896	143.663	163.318	144.53	186.949	154.637	144.325	135.747
orf19.1215		Ortholog of Candida dubliniensis CD36 : CD36_64550, Candida tropicalis MYA-3404 : CTRG_02747 and Candida albicans WO-1 : CAWG_04972	19	28	13	12	28	28	16	12	2.07641	2.37892	1.54768	2.01294	2.34742	3.09889	1.62116	1.94557
orf19.1217		Ortholog(s) have ribosome binding, ubiquitin-protein ligase activity, role in chromatin modification, chromatin silencing at telomere, protein ubiquitination, ubiquitin-dependent protein catabolic process and nucleus, ribosome localization	953	845	933	744	1116	1097	673	812	21.8023	17.0034	17.9507	19.9256	22.206	25.3776	14.2848	17.6793
orf19.1219		Ortholog of Spathaspora passalidarum NRRL Y-27907 : SPAPADRAFT_149713 and Candida albicans WO-1 : CAWG_04974	264	243	207	224	304	144	181	254	13.9409	11.2529	9.38709	14.132	13.6512	8.54228	8.56545	12.5013
orf19.122	CDC20	Activator of anaphase-promoting complex/cyclosome; induced under Cdc5 depletion; member of conserved Mcm1 regulon; mRNA expression peaks at cell-cycle G2/M phase; mRNA binds She3 and is localized to buds of yeast cells and to hyphal tips	929	1116	1224	933	1001	842	1387	805	22.608	23.5192	24.644	25.8893	21.3192	21.0228	32.8876	18.5822
orf19.1220	RVS167	SH3-domain- and BAR domain-containing protein involved in endocytosis; null mutant exhibits defects in hyphal growth, virulence, cell wall integrity, and actin patch localization; cosediments with phosphorylated Myo5p	3186	4924	4473	3513	3997	4012	3129	3984	136.026	158.178	155.62	142.57	144.325	156.999	134.147	156.704
orf19.1221	ALG2	Putative mannosyltransferase involved in cell wall mannan biosynthesis; transcription is elevated in chk1, nik1, and sln1 homozygous null mutants	899	1174	845	990	1168	1123	961	1236	40.8747	45.8228	32.945	48.6999	46.678	52.7767	44.4881	56.0542
orf19.1223	DBF2	Essential serine/threonine protein kinase involved in mitotic spindle formation and cytokinesis; required for septum formation, exit from mitosis, and normal hyphal morphogenesis; virulence-group-correlated expression	474	532	945	354	498	439	869	258	12.9486	12.3931	20.566	11.7144	11.5899	12.4672	21.1478	7.13227
orf19.1224	FRP3	Putative ammonium transporter; upregulated in the presence of human neutrophils; fluconazole-downregulated; repressed by nitric oxide; Spider biofilm induced; rat catheter biofilm repressed	2951	6343	4330	2040	4553	2604	2987	2997	174.007	284.303	214.114	117.857	247.742	145.371	185.066	164.285
orf19.1225	PEX22	Putative peroxin	832	1554	934	1137	1279	855	820	1025	57.9984	89.4907	55.7915	79.8966	78.5036	60.6488	57.9166	70.5537
orf19.1227	ZCF4	Putative Zn(II)2Cys6 transcription factor	10	9	19	11	5	1	21	7	2.02576	1.80137	2.44585	2.64166	1.39501	1.21415	2.69451	1.99894
orf19.1228	HAP2	CCAAT-binding transcription factor; regulates low-iron induction of FRP1; in these conditions CBF comprises Hap43 and probably Hap2 and Hap3; possibly essential, disruptants not obtained by UAU1 method; Cap1-dependent induction in low iron	453	540	625	456	499	363	541	550	19.3577	19.9103	22.0188	22.549	18.8639	16.3043	21.6355	22.3626
orf19.1229		Ortholog(s) have importin-alpha export receptor activity, role in cell division, protein export from nucleus and nuclear membrane localization	942	915	1004	744	1334	869	888	856	17.659	15.1665	15.685	16.8386	21.7219	16.9918	15.3666	15.0953
orf19.123	RCN1	Protein involved in calcineurin-dependent signaling that controls stress response and virulence; inhibits calcineurin function	324	408	347	458	269	271	279	292	21.4627	23.4352	19.3035	32.9289	15.8598	18.5822	17.1955	18.4342
orf19.1232	VRG4	GDP-mannose transporter; essential; required for glycosylation, hyphal growth; functional homolog of S. cerevisiae Vrg4p, which imports GDP-mannose from cytoplasm to Golgi for protein and lipid mannosylation; no mammalian homolog	3661	4151	2558	3830	3305	2432	3172	3052	173.068	150.3	103.477	169.925	134.561	107.927	156.326	136.026
orf19.1233	ADE4	Putative phosphoribosylpyrophosphate amidotransferase; flucytosine induced	6482	8443	3404	4384	9237	6634	4655	5886	212.322	214.114	99.1147	144.325	284.303	217.448	165.259	185.775
orf19.1234	FGR6-10	Protein lacking an ortholog in S. cerevisiae; member of a family encoded by FGR6-related genes in the RB2 repeat sequence; transposon mutation affects filamentous growth	214	362	261	268	361	204	492	597	6.21993	8.48058	6.05715	9.29605	8.32322	6.31177	11.2249	14.2308
orf19.1235	HOM3	Putative L-aspartate 4-P-transferase; fungal-specific (no human or murine homolog); regulated by Gcn2 and Gcn4; early-stage flow model biofilm induced	1725	1311	2776	798	1602	1268	1529	1744	59.9928	38.9432	83.7905	30.9751	48.504	45.1768	53.7237	59.8051
orf19.1236	GVP36	BAR domain protein; ocalizes to early and late Golgi vesicles; predicted role in adaptation to varying nutrient concentrations, fluid-phase endocytosis, actin cytoskeleton polarization and vacuole biogenesis; rat catheter biofilm repressed	2207	2766	2317	2365	2464	2451	1896	2819	123.189	119.122	108.305	128.307	117.17	126.154	106.534	144.847
orf19.1237	ARO9	Aromatic transaminase; Ehrlich fusel oil pathway of aromatic alcohol biosynthesis; Rim101-dependent pH-regulation (alkaline induced); Hap43-induced gene	333	880	428	1050	581	852	825	2050	13.36	29.0839	13.9992	42.4575	19.7937	33.0354	30.5846	75.3344
orf19.1238	TUB4	Putative gamma-tubulin; induced upon adherence to polystyrene; transcript regulated by Nrg1 and Mig1; periodic mRNA expression, peak at cell-cycle S/G2 phase	288	477	438	283	435	284	461	621	12.8096	17.659	15.5391	14.7498	16.3433	13.005	17.9761	24.8551
orf19.1239		Secreted protein; exogenously expressed protein is a substrate for Kex2 processing in vitro; fluconazole-regulated; Spider biofilm induced	0	2	1	1	1	0	1	0	1	1.07762	1.00627	1.17834	1.02861	1	1.02142	1
orf19.124	CIC1	Putative proteasome-interacting protein; rat catheter biofilm induced	1246	632	1067	302	1962	1076	1328	669	62.4658	27.5658	45.4005	18.4272	85.2607	55.2516	68.7451	33.1432
orf19.1240		Ortholog of S. cerevisiae : YPR117W, C. glabrata CBS138 : CAGL0D04510g, C. parapsilosis CDC317 : CPAR2_500480 and Candida tenuis NRRL Y-1498 : CANTEDRAFT_120679	804	976	1146	640	1009	695	743	700	7.03934	7.12403	7.88586	7.28741	7.2593	6.60469	5.4023	6.07361
orf19.1244	GYP2	Ortholog(s) have Rab GTPase activator activity, role in intracellular protein transport and cell division site, cytosol localization	2335	2887	2149	2577	2164	1887	1803	2387	39.3705	41.6741	30.6015	46.3246	32.2041	32.8234	29.9463	40.3615
orf19.1246		Putative eisosome component role in proper eisosome assembly; upregulated in cyr1 null mutant	3518	5340	5389	4357	3621	3594	4257	4646	66.6332	83.5884	88.5559	82.297	58.9283	68.7451	84.1682	85.5548
orf19.1247		Ortholog of C. parapsilosis CDC317 : CPAR2_500450, Candida tenuis NRRL Y-1498 : CANTEDRAFT_103249, Debaryomyces hansenii CBS767 : DEHA2C07524g and Candida dubliniensis CD36 : CD36_45230	379	430	531	357	453	367	409	367	31.0085	30.8782	37.2241	32.5091	32.7793	31.0085	33.2864	29.9801
orf19.1248		Putative RNA polymerase II subunit B44; heterozygous null mutant exhibits resistance to parnafungin in the C. albicans fitness test; Spider biofilm repressed	2087	2449	2493	2025	2005	1815	1674	1816	131.353	119.013	128.674	121.97	105.52	106.44	105.996	105.294
orf19.1249		Ortholog(s) have 1-(5-phosphoribosyl)-5-[(5-phosphoribosylamino)methylideneamino]imidazole-4-carboxamide isomerase activity, role in histidine biosynthetic process and cytosol, nucleus localization	711	924	902	675	829	907	555	722	51.6862	56.3296	56.1358	52.2912	52.5555	66.8723	40.7479	52.2912
orf19.125	EBP1	NADPH oxidoreductase; interacts with phenolic substrates (17beta-estradiol); possible role in estrogen response; induced by oxidative, weak acid stress, NO, benomyl, GlcNAc; Cap1, Mnl1 induced; Hap43-repressed; rat catheter biofilm induced	95	109	214	104	134	102	93	91	5.53344	5.3041	9.26113	7.42621	6.21993	6.21993	4.43231	5.27958
orf19.1250		Ortholog(s) have role in maturation of SSU-rRNA from tricistronic rRNA transcript (SSU-rRNA, 5.8S rRNA, LSU-rRNA) and cytoplasm, nucleolus localization	855	735	882	349	1574	1117	927	847	52.1667	38.6828	46.1273	24.9035	83.8586	69.5023	57.3822	51.5474
orf19.1251	BRN1	Putative condensin complex subunit; cell-cycle regulated periodic mRNA expression	449	554	617	369	470	450	704	689	13.5292	14.3692	15.0953	13.4305	12.1235	14.1197	18.9542	18.9668
orf19.1252	YME1	Ortholog(s) have ATP-dependent peptidase activity, role in chronological cell aging, misfolded or incompletely synthesized protein catabolic process, mitochondrion organization and i-AAA complex localization	5343	9674	6305	8194	6747	7606	4758	7724	146.946	195.611	143.495	203.351	159.964	199.082	133.073	196.549
orf19.1253	PHO4	bHLH transcription factor of the myc-family; required for growth in medium lacking phosphate and for resistance to copper and Phloxine B; induced by Mnl1 under weak acid stress	3463	3185	1976	1799	3749	2938	1288	2180	91.0403	67.0361	42.8589	48.9177	83.1165	75.4079	32.4442	54.8233
orf19.1254	SEC23	Putative GTPase-activating protein; regulated upon yeast-hypha switch; Spider biofilm repressed	16956	20497	14402	22209	9479	8967	7222	11088	452.235	410.357	319.171	545.46	234.47	235.117	204.68	282.347
orf19.1255	ZCF5	Zn(II)2Cys6 transcription factor; colony morphology-related gene regulation by Ssn6	55	46	95	27	62	21	65	27	2.13566	1.84096	2.48001	1.8702	2.05213	1.69598	2.06519	1.86181
orf19.1257		Ortholog of Candida albicans WO-1 : CAWG_03251	5	4	17	2	1	0	6	2	1.91049	1.66302	3.4187	1.59776	1.11823	1	1.83915	1.59776
orf19.1258		Adhesin-like protein; regulated by Tsa1, Tsa1B in minimal media at 37 deg; clade-associated gene expression; induced by alpha pheromone in SpiderM medium; Hap43-induced; Spider biofilm repressed	587	79	1254	14	185	16	293	7	45.435	6.12982	84.9954	2.48473	12.9945	2.6355	21.8781	1.82157
orf19.1259		Ortholog(s) have DNA binding activity and Lid2 complex, Snt2C complex, spindle pole body localization	1572	1845	1500	1558	1838	1560	1332	1537	22.3947	22.9159	18.0562	25.3503	22.9408	22.7004	17.631	21.0626
orf19.1260	LEA1	Predicted component of U2 snRNP; induced by alpha pheromone in SpiderM medium	539	472	442	503	706	652	386	510	35.4492	27.428	24.8016	36.3198	41.2073	44.3542	24.8448	33.61
orf19.1261	CGT1	mRNA 5' guanylyltransferase; small subunit of mRNA capping enzyme; binds an RNA Pol II C-terminal domain peptide; Cet1p and Cgt1p form a 2:1 complex; functional homolog of S. cerevisiae Ceg1p	1072	1293	853	983	1187	1045	905	1094	44.8046	46.1038	30.1296	44.043	43.6332	44.7103	38.1632	45.6909
orf19.1263	CFL1	Protein similar to ferric reductase Fre10p; possible functional homolog of S. cerevisiae Fre1p (reports differ); transcription is negatively regulated by Sfu1p, copper, amphotericin B, caspofungin; induced by ciclopirox olamine	659	396	1036	269	472	281	620	267	17.6037	9.7764	22.7764	9.6798	11.1984	8.71124	15.3294	7.39669
orf19.1264	CFL2	Oxidoreductase; iron utilization; Sfu1/Sef1/Hap43/Nrg1/Tup1/Rim101 regulated; alkaline/low iron/fluphenazine/ciclopirox olamine, flucytosine, fluconazole, Spider/flow model/rat catheter biofilm induced; caspofungin/amphotericin B repressed	4142	3829	5285	5720	4040	4280	3225	8541	115.767	85.1526	123.668	152.012	93.377	111.547	91.4692	220.773
orf19.1265		Ortholog(s) have Rab guanyl-nucleotide exchange factor activity and role in early endosome to Golgi transport, intra-Golgi vesicle-mediated transport, regulation of Rab GTPase activity	1377	1541	1080	1901	998	877	771	1164	23.3065	22.5403	15.4374	34.6074	14.9755	15.8486	12.0063	18.742
orf19.1266		Protein of unknown function; transcript detected on high-resolution tiling arrays	127	192	185	119	144	116	190	120	19.3903	25.1028	23.3412	21.1778	19.3789	18.2634	27.6713	17.2993
orf19.1267		Has domain(s) with predicted heat shock protein binding, unfolded protein binding activity and role in protein folding	1267	1778	2488	1079	1872	1728	1451	1744	48.8636	57.6661	83.1829	44.4396	63.247	67.555	56.7434	66.7228
orf19.1267.1		Ortholog(s) have enzyme activator activity, role in iron-sulfur cluster assembly and extrinsic to mitochondrial inner membrane, mitochondrial matrix localization	887	1386	1076	1110	1071	1360	821	1072	133.413	157.317	131.677	155.62	136.178	192.51	126.24	149.141
orf19.1268		Protein of unknown function; transcript detected on high-resolution tiling arrays; rat catheter biofilm induced	11	16	14	16	15	14	9	5	3.07994	3.53746	2.90955	5.1204	3.27623	4.01002	2.26031	2.21306
orf19.1270	FRE3	Protein with similarity to ferric reductase Fre10p; possibly an essential gene, disruptants not obtained by UAU1 method	176	284	127	204	191	175	154	188	5.87505	7.51158	3.55721	8.20018	5.26702	6.18324	4.23107	5.99461
orf19.1272		Protein of unknown function; may play a role in regulation of cell size; rat catheter biofilm repressed	1700	1906	819	1051	2696	2049	973	1628	72.0858	66.5789	29.152	47.2846	99.4001	86.4277	41.6907	68.2275
orf19.1273		Ortholog(s) have tubulin binding activity, role in tubulin complex assembly and prefoldin complex localization	314	429	419	360	482	515	356	431	40.337	47.317	46.2985	49.7772	54.8233	67.9477	46.3246	55.2516
orf19.1274		Has domain(s) with predicted DNA binding, zinc ion binding activity, role in transcription, DNA-dependent and nucleus localization	9	10	11	5	3	3	14	3	1.28927	1.3457	1.26871	1.32551	1.07464	1.22874	1.3286	1.23797
orf19.1275	GAT1	GATA-type transcription factor; regulator of nitrogen utilization; required for nitrogen catabolite repression and utilization of isoleucine, tyrosine and tryptophan N sources; required for virulence in a mouse systemic infection model	527	781	629	317	366	228	337	220	13.334	16.7064	12.9945	10.2737	8.19188	6.85467	7.66008	6.04003
orf19.1276		Protein with a selenoprotein domain and a thioredoxin-like fold domain; similar to S. cerevisiae Vhs3p, which is a putative phosphopantothenoylcysteine decarboxylase	225	325	263	258	359	399	213	284	25.4856	31.3154	24.6106	31.8745	35.2167	45.4508	22.7838	31.0644
orf19.1277		Protein of unknown function; Rgt1, Hap43-repressed; flow model biofilm induced; Spider biofilm induced	3001	2249	4740	2887	2008	761	2399	1454	110.548	66.4072	146.56	103.805	62.9515	27.8051	90.3723	51.6862
orf19.1279	CDS1	Protein similar to S. cerevisiae Cds1p; transposon mutation affects filamentous growth	2015	3241	2358	2769	2303	1785	2034	2246	84.6107	109.594	84.8567	115.271	82.8519	74.2801	88.0413	90.3723
orf19.1280	SUI1	Putative translation initiation factor; flucytosine induced; genes encoding ribosomal subunits, translation factors, and tRNA synthetases are downregulated upon phagocytosis by murine macrophage	6156	6769	6649	5973	5389	4914	6096	4804	505.66	409.347	448.49	456.248	394.553	379.717	493.208	372.054
orf19.1281		Putative splicing factor required for the first step of pre-mRNA splicing; Spider biofilm induced	589	504	776	466	607	454	577	487	38.3677	28.961	43.5071	33.8012	35.2318	30.4192	38.2173	31.6917
orf19.1282	CKS1	Ortholog(s) have histone binding, protein kinase activator activity, ubiquitin binding activity	871	1488	887	1202	1048	1281	956	1403	61.2552	86.3051	53.1896	84.923	64.1245	89.1564	69.4145	95.9557
orf19.1283	MEC1	Cell cycle checkpoint protein with a role in genome integrity; RNA abundance regulated by tyrosol and cell density	772	1076	962	1124	1076	963	911	1153	7.93844	9.34739	7.99932	13.2081	8.97778	10.131	7.87636	10.5646
orf19.1285		Plasma membrane-localized protein of unknown function; Hap43p-repressed gene	1597	1997	2021	2184	968	972	908	1371	35.62	38.6169	38.8824	52.4313	19.6873	22.7322	19.4773	30.5378
orf19.1286		Ortholog of Candida albicans WO-1 : CAWG_04776	4	1	1	0	1	0	0	0	1.69896	1.11727	1.08216	1	1.10935	1	1	1
orf19.1287		Protein of unknown function; flow model biofilm induced; Spider biofilm induced	239	181	375	34	246	213	519	143	13.3493	9.11581	16.9107	3.47529	11.8136	12.4732	26.4188	7.899
orf19.1288	FOX2	3-hydroxyacyl-CoA epimerase; fatty acid beta-oxidation; induced by phagocytosis; regulated by Mig1, by white-opaque switch, by DNA methylation; transcriptional activation by oleate requires Ctf1; rat catheter and Spider biofilm induced	1367	1992	2608	811	811	879	905	741	31.2175	39.1671	51.1149	22.0756	16.9028	21.1236	19.7841	16.455
orf19.1289	SCT1	Putative glycerol-3-phosphate O-acyltransferase; fungal-specific (no human or murine homolog)	1160	1622	1241	1075	1599	1414	1320	1326	28.9221	35.1549	26.3017	30.0845	35.3126	35.9746	32.7386	32.7386
orf19.1290	XKS1	Putative xylulokinase; Hap43-repressed; induced by prostaglandins; rat catheter biofilm repressed	1285	2834	3205	1588	2043	2399	2539	2722	39.8804	74.3286	87.6556	53.0548	56.0542	75.6993	83.743	83.2547
orf19.1291	ABZ1	Ortholog(s) have 4-amino-4-deoxychorismate synthase activity, role in para-aminobenzoic acid biosynthetic process and cytosol, nucleus localization	693	914	675	607	1091	914	573	835	33.0693	37.6536	27.3066	32.403	45.7786	45.02	26.7468	40.0931
orf19.1295	VAS1	Putative tRNA-Val synthetase; genes encoding ribosomal subunits, translation factors, and tRNA synthetases are downregulated upon phagocytosis by murine macrophage	6273	6606	7180	4618	8511	6564	5037	5878	119.388	99.4001	114.211	84.6107	138.358	115.974	96.2042	103.805
orf19.1296		Ortholog(s) have role in spliceosomal snRNP assembly and U4/U6 x U5 tri-snRNP complex, mitochondrion localization	315	311	299	258	414	413	317	327	12.128	10.5506	9.7764	12.0489	13.4536	16.1265	10.5646	11.7821
orf19.1297		Ortholog(s) have phosphatidylinositol-3-phosphate binding activity and role in CVT pathway, early endosome to Golgi transport, macroautophagy, mitochondrion degradation	391	642	452	412	365	413	351	458	10.9304	14.8769	10.4073	13.5292	8.61173	11.8487	8.51896	11.7003
orf19.1298	NUP84	Ortholog(s) have structural constituent of nuclear pore activity	775	944	815	720	1059	890	864	800	19.5397	20.7368	17.1682	21.2126	23.2791	22.766	20.2682	19.2197
orf19.1299	RPN6	Putative 26S proteasome subunit; Hap43p-induced gene; regulated by Gcn2p and Gcn4p	1688	2147	2667	1993	1483	1206	1121	1306	84.923	87.3444	114.555	98.8341	63.8089	60.7346	56.0542	64.2806
orf19.130		Ortholog(s) have protein serine/threonine kinase activity, ubiquitin binding activity	517	655	649	556	549	474	408	604	7.85627	8.37236	7.95781	10.1547	7.04543	7.83354	5.28954	8.38749
orf19.1300		Putative mitochondrial membrane protein; homozygous transposon insertion causes decreased colony wrinkling under filamentous growth-inducing conditions, but does not block true hyphal formation in liquid media	1052	1721	860	1294	1468	1766	754	1382	47.8156	64.6794	33.0354	61.2552	58.0274	79.9893	33.9768	61.7993
orf19.1301		Ortholog(s) have cytoplasm, nucleus, ribosome localization	642	923	734	1010	441	599	415	673	57.0475	67.976	55.9235	89.7575	34.6779	54.6858	37.2921	58.984
orf19.1302		Ortholog of Candida dubliniensis CD36 : CD36_43500, Spathaspora passalidarum NRRL Y-27907 : SPAPADRAFT_64619, Candida tropicalis MYA-3404 : CTRG_00335 and Candida albicans WO-1 : CAWG_03437	10	9	4	15	9	5	3	1	1.9617	1.74409	1.24826	3.06356	1.68724	1.74129	1.17465	1.21686
orf19.1303		Ortholog(s) have translation release factor activity, role in mitochondrial translational termination and mitochondrion localization	515	658	439	574	590	562	437	504	27.1043	30.0593	19.564	33.0693	27.3066	29.904	21.9844	25.7577
orf19.1304		Ortholog(s) have role in U4 snRNA 3'-end processing, exonucleolytic trimming to generate mature 3'-end of 5.8S rRNA from tricistronic rRNA transcript (SSU-rRNA, 5.8S rRNA and LSU-rRNA), more	698	528	708	332	1081	644	757	498	44.8315	29.7295	38.9432	24.8551	60.464	42.3156	48.7816	31.728
orf19.1305		Ortholog(s) have tRNA (guanine) methyltransferase activity, role in tRNA methylation and mitochondrial matrix, nucleus localization	0	4	1	0	7	3	1	2	1	3.95139	1.6079	1	6.05073	4.02132	1.56326	3.08954
orf19.1306		Ortholog(s) have cytosol, nucleus localization	2359	2553	990	1015	3791	3057	1344	2106	139.566	115.767	47.2318	59.9614	197.93	164.917	79.0238	113.949
orf19.1307		Predicted membrane protein; rat catheter biofilm induced	141	198	184	82	61	33	104	86	7.02807	8.05058	7.2989	5.79004	3.09889	2.85198	4.45469	4.66622
orf19.1308		Predicted membrane transporter, member of the drug:proton antiporter (14 spanner) (DHA2) family, major facilitator superfamily (MFS)	2062	3386	948	1634	3314	3261	1604	3060	72.8084	98.131	28.1127	60.5174	102.301	112.088	57.1733	104.438
orf19.1309		Ortholog of C. parapsilosis CDC317 : CPAR2_403630, Candida tenuis NRRL Y-1498 : CANTEDRAFT_114295, Debaryomyces hansenii CBS767 : DEHA2G17336g and Candida dubliniensis CD36 : CD36_43290	127	219	248	158	226	168	331	330	16.5671	24.1345	26.3732	23.4236	25.0062	21.9618	42.0669	41.1844
orf19.131		Ortholog of C. parapsilosis CDC317 : CPAR2_602800, Candida tenuis NRRL Y-1498 : CANTEDRAFT_94450, Debaryomyces hansenii CBS767 : DEHA2F15554g and Candida dubliniensis CD36 : CD36_61330	118	176	127	119	136	145	143	196	10.8629	13.521	9.63875	12.9486	10.444	13.5375	11.1574	15.9208
orf19.131.2		Ortholog(s) have endoplasmic reticulum localization	1332	1977	1370	1484	1699	1887	1582	1613	188.909	212.322	164.066	194.649	223.622	263.961	235.117	216.335
orf19.1310		Ortholog(s) have role in nucleotide-excision repair and nucleus localization	231	240	254	203	259	198	242	254	10.1173	9.15032	9.22659	10.7801	9.4652	9.31604	9.10212	10.1872
orf19.1311	SPO75	Ortholog(s) have role in ascospore wall assembly	10	22	20	30	10	19	16	10	2.58764	3.90564	3.30837	7.23707	2.25507	4.42578	2.80565	2.89929
orf19.1313	CDR3	Transporter of the Pdr/Cdr family of the ATP-binding cassette superfamily; transports phospholipids out-to-in; expressed in opaque-phase cells; induced by macrophage interaction; fluconazole-repressed; Spider biofilm induced	299	382	342	276	385	365	339	282	14.0042	15.3389	13.1231	15.3879	15.396	17.2783	14.132	12.3235
orf19.1314		Protein of unknown function; planktonic growth-induced gene	566	1003	1061	392	846	546	839	599	22.441	33.5957	35.0599	18.5927	29.0143	22.1827	32.3784	22.6684
orf19.1317	OSH3	Protein required for wild-type filamentation; has oxysterol binding protein domain and pleckstrin homology motif; overproducton suppresses cph1 homozygous null filamnetation defect; similar to S. cerevisiae Osh3p	4042	4569	4433	4509	2605	2653	2026	2951	97.0021	87.6556	89.9267	105.457	52.8097	62.4982	47.3672	68.1649
orf19.1318		Ortholog of C. parapsilosis CDC317 : CPAR2_403560, Debaryomyces hansenii CBS767 : DEHA2A08250g, Candida dubliniensis CD36 : CD36_43350 and Pichia stipitis Pignal : PICST_29838	362	517	484	229	358	353	388	308	19.7841	24.3039	21.916	15.4615	17.3462	19.919	19.8283	15.9258
orf19.132		Ortholog(s) have role in histone deacetylation, negative regulation of chromatin silencing at telomere, negative regulation of meiosis, positive regulation of stress-activated MAPK cascade	2344	3110	2455	3010	2125	2011	1504	2216	82.4768	88.727	73.1632	104.721	64.1914	70.5537	52.8347	74.7113
orf19.1321	HWP1	Hyphal cell wall protein; host transglutaminase substrate; opaque-, a-specific, alpha-factor induced; at MTLa side of conjugation tube; virulence complicated by URA3 effects; Bcr1-repressed in RPMI a/a biofilms; Spider biofilm induced	66572	146756	27383	246106	87131	102417	116080	164365	1691.88	3714.38	689.905	7773.95	1838.07	2414.07	3132.78	5383.42
orf19.1323		Phosphorylated protein of unknown function; Hap43p-repressed gene	1192	1426	1403	1308	1276	1256	1169	1187	29.0012	30.468	28.8067	34.8545	27.5448	31.6389	27.9049	28.7405
orf19.1324	RAD2	Ortholog of S. cerevisiae Rad2, a nucleotide excision repair nuclease; null mutant is extremely sensitive to UV irradiation; transcript induced by interaction with macrophages	438	642	632	340	527	483	544	455	10.2173	12.4919	11.8306	9.94057	10.2312	11.5068	10.7005	9.785
orf19.1325	ECM38	Putative gamma-glutamyltransferase; alkaline upregulated; Spider biofilm induced; possibly an essential gene, disruptants not obtained by UAU1 method	199	399	318	157	219	196	322	217	7.5263	12.1235	9.4652	7.70147	6.90215	7.9065	9.80085	7.57268
orf19.1326		Ortholog of Candida albicans WO-1 : CAWG_03455	542	617	601	461	534	285	606	288	16.3893	16.134	15.0068	16.6606	13.8999	9.61993	16.5191	8.5983
orf19.1327	RBT1	Cell wall protein with similarity to Hwp1; required for virulence; predicted glycosylation; fluconazole, Tup1 repressed; farnesol, alpha factor, serum, hyphal and alkaline induced; Rfg1, Rim101-regulated	21057	12445	15875	10889	11616	3137	9597	2993	595.218	257.804	363.195	276.698	291.36	84.2037	271.923	78.1835
orf19.133		Protein of unknown function; induced by nitric oxide independent of Yhb1p	76	105	105	117	88	104	96	116	15.8486	18.5622	17.9681	26.8666	15.9208	21.6266	18.0345	22.5403
orf19.1330		Ortholog of Candida albicans WO-1 : CAWG_05678	37	57	70	58	30	29	48	40	2.03805	2.41667	2.4623	3.39319	1.6773	2.22235	2.04581	2.50099
orf19.1331	HSM3	Ortholog(s) have role in mismatch repair, proteasome regulatory particle assembly and cytosol, nucleus, proteasome regulatory particle, base subcomplex localization	918	1618	2478	1189	951	1043	908	1091	36.5505	54.3013	86.5002	50.7587	33.892	42.7891	36.8124	43.6332
orf19.1332	SNG4	Putative membrane transporter; Hap43-induced; inducd by Mnl1p under weak acid stress; shows Mob2-dependent hyphal regulation	1068	1749	1226	1298	1250	1148	1739	1461	37.2241	51.2127	36.6066	48.7816	38.5839	41.1844	62.1905	50.8844
orf19.1333	SNG3	Putative membrane transporter; Hap43p-induced gene; mutation confers hypersensitivity to toxic ergosterol analog; shows colony morphology-related gene regulation by Ssn6p	1387	1887	1728	1912	1150	1260	1686	1640	45.3109	51.6483	48.2992	64.8549	33.2989	42.2337	55.8328	53.383
orf19.1334		Protein of unknown function; repressed by alpha pheromone in SpiderM medium	595	695	677	694	426	308	793	314	13.6923	13.833	12.8315	18.3797	8.53399	8.11886	16.2596	7.28741
orf19.1335		Ortholog of S. cerevisiae Mtr4, an ATP-dependent 3'-5' RNA helicase of the DEAD-box family; Hap43-induced gene; Spider biofilm induced	1477	1001	1181	851	2163	1517	1012	1263	29.1305	17.7466	20.0398	20.1962	37.7314	30.8389	19.0859	24.2449
orf19.1336	PUP3	Putative beta 3 subunit of the 20S proteasome; macrophage/pseudohyphal-repressed	2677	3834	4005	3621	2469	2348	2168	2336	213.822	239.795	274.093	276.002	181.927	185.066	187.592	180.095
orf19.1336.2		Ortholog(s) have role in mitochondrial respiratory chain complex assembly and mitochondrial intermembrane space, nucleus localization	456	847	488	615	696	818	512	721	46.6171	71.854	42.3342	64.7347	61.9456	83.3872	52.7335	71.9472
orf19.1338		Protein of unknown function; possible COPI-coated vesicle, Golgi apparatus, ribosome localization; rat catheter biofilm repressed	1727	2390	2266	2344	1356	1363	1296	1660	93.7878	103.654	104.928	124.782	62.1905	72.4903	70.687	85.1526
orf19.1339	CPY1	Carboxypeptidase Y; transcript regulated at yeast-hypha transition or macrophage response; induced human neutrophils; regulated by Gcn2 and Gcn4; putative N-glycosylation	4104	6025	7875	3423	3964	3187	4258	3834	152.132	170.23	237.948	121.873	125.15	110.076	162.994	132.306
orf19.134		Protein of unknown function; overlaps retrotransposon Tca13; ciclopirox olamine induced	79	124	99	109	83	51	105	133	13.218	17.4813	13.4354	20.5193	11.9358	9.40162	15.59	20.3596
orf19.1340		Putative aldose reductase; protein level decreases in stationary phase cultures; Spider biofilm repressed	511	833	835	663	417	576	380	559	32.7183	45.5479	45.861	45.469	23.9618	37.8289	23.5303	35.7038
orf19.1341	PRR2	Putative serine/threonine protein kinase; mutation confers resistance to 5-fluorocytosine (5-FC)	167	252	160	124	205	149	105	150	10.4679	13.1886	8.45231	9.80085	10.766	9.89475	5.75496	8.85075
orf19.1342	SHM1	Mitochondrial serine hydroxymethyltransferase; complements the glycine auxotrophy of an S. cerevisiae shm1 null shm2 null gly1-1 triple mutant; protein present in exponential and stationary growth phase yeast cultures	5999	5999	5438	4524	7158	5792	4565	5339	244.394	188.392	189.447	174.831	269.718	234.47	199.082	208.603
orf19.1343	MED16	Putative RNA polymerase II mediator complex subunit; induced by nitric oxide	1010	1288	1091	1374	983	969	733	1146	20.3979	22.441	18.6544	30.3644	17.6389	20.1034	13.564	22.1033
orf19.1344		Protein of unknown function; fluconazole-induced; Spider biofilm induced	3158	4983	1697	2362	5304	2491	1812	2655	290.68	350.501	131.925	202.311	444.629	228.857	177.894	232.961
orf19.1345	LIP8	Secreted lipase, member of a differentially expressed lipase gene family with possible roles in nutrition and/or in creating an acidic microenvironment; LIP5 and LIP8 are expressed at all stages of both mucosal and systemic infection	19	34	24	18	19	16	17	11	19.8016	30.3585	20.904	21.9011	17.6037	17.4813	16.3522	11.2646
orf19.1348		Ortholog of Candida dubliniensis CD36 : CD36_22500, Candida tropicalis MYA-3404 : CTRG_01825 and Candida albicans WO-1 : CAWG_05921	6	6	8	1	5	0	12	2	1.65321	1.55009	1.62116	1.23974	1.41589	1	2.00474	1.41589
orf19.1349		Ortholog of Candida dubliniensis CD36 : CD36_22470, Candida tropicalis MYA-3404 : CTRG_01829 and Candida albicans WO-1 : CAWG_05920	43	41	100	23	45	31	56	29	7.31979	5.95578	12.7446	5.54926	6.38565	5.96898	7.79507	5.22462
orf19.135	EXO84	Predicted subunit of the exocyst complex, involved in exocytosis; localizes to a crescent on the surface of the hyphal tip	1068	1443	1162	1410	832	801	783	958	27.5658	32.0541	25.201	39.2143	19.2937	21.4346	19.1433	23.8893
orf19.1350		Protein with a thioredoxin domain; predicted role in cell redox homeostasis; rat catheter and Spider biofilm induced	1061	841	1626	894	596	288	641	277	58.1377	39.5057	76.8959	52.0553	28.7157	16.881	35.1886	14.645
orf19.1351		Ortholog of C. parapsilosis CDC317 : CPAR2_407000, Lodderomyces elongisporus NRLL YB-4239 : LELG_02401, Candida dubliniensis CD36 : CD36_22440 and Candida orthopsilosis Co 90-125 : CORT0C06360	91	139	101	45	132	108	295	188	7.94724	10.1173	7.25331	5.74244	9.34291	9.71638	21.9959	14.1517
orf19.1352	TIM22	Mitochondrial inner membrane protein; predicted role in protein import; Hap43-repressed gene; flow model biofilm induced; Spider biofilm repressed	642	891	1114	487	1565	1344	1211	1084	33.4207	40.0931	49.8382	28.961	72.0591	71.3177	65.2813	56.1358
orf19.1353		Protein of unknown function; repressed by yeast-hypha switch; Ras1-regulated; oral infection induced; mutants defective in damage to oral epithelium; flow model biofilm induced; Spider biofilm induced	0	1	1	1	1	0	1	1	1	1.11528	1.07464	1.3134	1.10693	1	1.09106	1.32175
orf19.1354	UCF1	Upregulated by cAMP in filamentous growth; induced in high iron, decreased upon yeast-hypha switch; downregulation correlates with clinical fluconazole resistance; Ras1-regulated; Hap43-repressed; flow model biofilm induced	6868	8607	31939	6015	19471	14237	15868	18469	457.665	430.692	2952.93	368.013	1174.55	938.026	970.8	1056.48
orf19.1355		Putative protein of unknown function; stationary phase enriched protein	3480	3988	3590	3622	2759	2107	2486	2529	168.184	147.935	145.371	164.285	115.369	96.904	124.505	114.836
orf19.1356		Ortholog(s) have thiosulfate sulfurtransferase activity, role in tRNA wobble position uridine thiolation and mitochondrion localization	454	880	698	421	476	527	595	548	26.4816	42.9927	34.2184	27.6907	24.3723	31.3061	34.267	31.2409
orf19.1357	FCY21	High affinity, high capacity, hypoxanthine-adenine-guanine-cytosine/H+ symporter; similar to S. cerevisiae Fcy2; mutation confers resistance to 5-fluorocytosine (5-FC); flow model biofilm induced	3327	2088	2733	1315	4423	1925	3282	1889	120.76	60.9924	82.5911	49.049	136.87	68.1649	121.321	65.5383
orf19.1358	GCN4	bZIP transcription factor; amino acid control response; required for Efg1-dependent pseudohyphal induction by amino acid starvation, not by serum; human whole blood and PMN induced; required for biofilm formation; Spider biofilm induced	8180	4506	13454	3890	7498	4676	7477	5034	395.826	168.864	554.811	176.017	325.042	219.824	365.513	230.967
orf19.1359		Ortholog(s) have protein complex binding activity, role in ER-associated protein catabolic process, sporulation resulting in formation of a cellular spore and cytoplasm, extrinsic to membrane, nucleus localization	902	1070	1154	1054	743	925	456	781	31.2409	32.2217	34.0269	39.5716	23.0168	33.099	15.0638	26.549
orf19.136		Predicted membrane transporter, member of the drug:proton antiporter (12 spanner) (DHA1) family, major facilitator superfamily (MFS); Hap43p-repressed gene	231	167	396	108	227	126	235	146	7.27971	4.74838	9.68934	4.95434	6.02295	4.81768	6.11973	4.92869
orf19.1360		Ortholog(s) have role in mitochondrial genome maintenance and mitochondrion localization	167	148	161	90	247	215	191	134	14.4881	11.2825	11.6598	10.0751	18.3483	18.6059	14.841	11.085
orf19.1360.1		Putative adhesin-like protein	1090	1489	1242	1512	935	1059	729	1037	153.611	160.896	145.479	193.643	110.754	138.219	103.408	136.87
orf19.1361	TIM23	Protein involved in mitochondrial matrix protein import	2153	2540	1320	1396	3407	3000	1785	1894	144.436	132.984	72.9406	89.5521	203.84	190.547	122.523	117.764
orf19.1362	SMM1	Putative dihydrouridine synthase; Hap43-induced gene; rat catheter biofilm induced; Spider biofilm induced	498	142	427	158	486	296	548	245	25.2384	6.84523	18.1452	10.5559	21.4848	15.887	26.2277	12.1058
orf19.1363		Putative protein of unknown function; Plc1-regulated; transcript induced by Mnl1 under weak acid stress; flow model, rat catheter, Spider biofilm induced	810	37	1046	27	527	12	615	31	44.1465	2.75922	48.5714	3.05424	25.5406	1.99509	33.2722	3.01977
orf19.1364		Ortholog of S. pombe Stm1 G-protein coupled receptor; PQ-loop domains; constitutive expression independent of MTL or white-opaque status; Hap43-repressed	951	1667	721	806	1428	1110	952	1016	49.1771	71.6457	31.4028	44.4558	64.1599	58.77	49.4339	52.1357
orf19.1365		Putative monooxygenase; mutation confers hypersensitivity to toxic ergosterol analog; constitutive expression independent of MTL or white-opaque status	221	324	220	295	204	226	286	324	8.65985	10.6111	7.17002	13.3119	6.87125	9.33387	9.41235	11.3787
orf19.1366		Has domain(s) with predicted oxidoreductase activity, acting on paired donors, with incorporation or reduction of molecular oxygen, 2-oxoglutarate as one donor, and incorporation of one atom each of oxygen into both donors activity	19	30	14	14	18	10	17	24	1.99247	2.34742	1.53252	2.07641	1.74679	1.78253	1.58822	2.60798
orf19.1367	MTW1	Kinetochore component; amount of Nuf2p and Mtw1p protein detected at each centromere is consistent with a single kinetochore microtubule attachment site	151	236	236	157	210	199	192	309	9.785	12.652	12.1615	11.9157	11.2529	12.9459	10.4073	17.6196
orf19.1367.1		Ortholog of C. parapsilosis CDC317 : CPAR2_407330, Candida tenuis NRRL Y-1498 : CANTEDRAFT_114646, Debaryomyces hansenii CBS767 : DEHA2B05654g and Pichia stipitis Pignal : PICST_44644	1359	1608	1626	1112	1580	1598	1390	1289	192.51	177.666	196.549	153.698	207.759	222.457	210.178	172.506
orf19.1368		Protein of unknown function; flow model biofilm induced; Spider biofilm induced	698	1084	862	630	1001	859	1284	1324	17.2644	23.0035	17.6905	18.4023	21.4439	21.4242	30.1739	31.3717
orf19.1369		Protein with predicted peptidase domains; Hap43-repressed gene	828	1099	870	1284	473	481	423	598	35.3702	40.7261	31.7793	58.77	18.4989	21.7173	17.316	25.0667
orf19.137		Putative transferase involved in phospholipid biosynthesis; induced by alpha pheromone in SpiderM medium	305	462	404	315	286	233	275	259	15.4256	19.7258	16.5671	18.4342	12.4207	12.4322	12.3755	12.2916
orf19.1370		Protein of unknown function; expression regulated by white-opaque switch; repressed by alpha pheromone in SpiderM medium	3	1	1	0	1	0	0	2	1.19752	1.04472	1.00716	1	1.03865	1	1	1.29329
orf19.1371		Ortholog of C. parapsilosis CDC317 : CPAR2_806590, Candida tenuis NRRL Y-1498 : CANTEDRAFT_92769, Debaryomyces hansenii CBS767 : DEHA2B13376g and Candida dubliniensis CD36 : CD36_23880	490	830	482	523	634	791	490	575	20.7965	30.0375	17.0921	25.1505	23.3697	33.61	19.2865	23.0357
orf19.1372		Protein of unknown function; transcript regulated by Mig1 and Tup1	3004	3978	2374	3636	2213	2376	1563	2294	205.434	210.495	139.864	237.211	134.879	157.317	113.774	153.419
orf19.1373	INP51	Putative phosphatidylinositol-4,5-bisphosphate phosphatase; involved in maintenance of phosphoinositide levels; affects hyphal growth, virulence, cell integrity; interacts with Irs4p	548	662	561	635	358	334	320	474	13.1814	13.6512	11.2717	17.6464	7.76308	8.92167	6.85467	10.7719
orf19.1374		Ortholog of Candida tenuis NRRL Y-1498 : CANTEDRAFT_104074, Debaryomyces hansenii CBS767 : DEHA2B13310g, Candida dubliniensis CD36 : CD36_23840 and Pichia stipitis Pignal : PICST_58235	344	624	451	489	538	607	526	823	36.3901	55.5196	41.0285	55.1293	50.167	65.876	56.8206	85.751
orf19.1375	LEU42	Putative alpha-isopropylmalate synthase; fungal-specific; induced by human blood or polymorphonuclear cells; regulated by Gcn2 and Gcn4; stationary phase enriched protein; Spider biofilm induced	3940	3705	10088	1327	3990	2889	3180	3038	131.677	96.904	273.478	45.1967	112.224	90.8508	106.935	94.5529
orf19.1376		Ortholog(s) have SNAP receptor activity, phosphatidic acid binding activity, role in ascospore-type prospore membrane assembly and Golgi apparatus, endoplasmic reticulum, plasma membrane, prospore membrane localization	3080	4262	2938	4092	3328	2936	3364	3951	146.401	152.302	116.511	178.756	134.429	129.007	164.768	171.619
orf19.1377	IPK2	Putative inositol polyphosphate multikinase; moderately induced at 42 deg	673	1140	895	810	703	715	688	812	37.8289	54.0948	43.3145	49.0871	35.2079	41.3784	39.3477	45.861
orf19.1378	SUP35	Translation factor eRF3; shows prion-like aggregation in some, not all, studies; partially complements S. cerevisiae sup35 mutant translation defect; species barrier with S. cerevisiae Sup35p prion; gene not regulated by yeast-hyphal switch	7298	7353	7528	5433	8430	6228	5878	5442	191.397	150.552	169.086	141.792	202.847	156.179	164.066	137.639
orf19.138	FIG1	S. cerevisiae Fig1 ortholog; an integral membrane protein required for mating; role in thigmotropism; transcript is opaque-specific and a-specific; activated by Cph1 or alpha pheromone	38	58	61	30	40	39	64	38	4.02132	4.8686	4.78953	4.2802	3.64032	4.54257	5.08101	4.21167
orf19.1381		Ortholog of S. cerevisiae/S. pombe Lsb5; predicted role in actin cortical patch localization, actin filament organization, endocytosis; flow model biofilm induced; Spider biofilm repressed	1218	2346	3442	843	1640	1256	1844	1432	52.7767	84.4147	128.307	39.5338	62.3347	55.967	84.0738	61.4582
orf19.1382	YEA4	Putative uridine diphosphate-N-acetylglucosamine (UDP-GlcNAc) transporter; required for cell wall chitin synthesis; induced by alpha pheromone in SpiderM medium	253	318	220	257	201	213	247	279	15.685	16.8298	11.466	18.4834	10.8539	13.9409	13.6395	15.8486
orf19.1383		Protein of unknown function; induced by alpha pheromone in SpiderM medium	556	781	593	649	534	602	475	643	17.2436	20.8472	15.3146	23.108	14.3775	19.0118	13.3493	18.6668
orf19.1386		Ortholog(s) have SNAP receptor activity and role in ER to Golgi vesicle-mediated transport, retrograde vesicle-mediated transport, Golgi to ER, vesicle fusion	989	1143	1001	1295	611	495	473	579	118.696	108.305	101.151	147.935	61.2944	58.1951	55.0246	66.1162
orf19.1387		Ortholog(s) have 4 iron, 4 sulfur cluster binding activity, role in iron-sulfur cluster assembly, tRNA wobble uridine modification and cytoplasm localization	1442	1804	2104	2034	1358	1217	1068	1425	96.813	96.5119	119.89	133.565	77.9369	79.3894	72.2431	90.6584
orf19.1388		Putative 66S pre-ribosomal particle component; Hap43-induced; F-12/CO2 early biofilm induced	978	542	930	343	1507	869	1102	595	99.1147	45.6272	80.2108	36.9792	132.111	86.0066	115.767	58.2452
orf19.1389		Ortholog(s) have poly(A) RNA binding activity, role in mRNA metabolic process and cytoplasm localization	6312	14096	7838	12760	8550	11826	11087	13777	484.488	802.785	515.006	929.048	579.748	896.034	788.316	896.034
orf19.139	TRA1	Subunit of the NuA4 histone acetyltransferase complex	2125	2005	2214	1911	2703	1717	1770	2019	12.6687	10.4222	10.9704	13.5807	13.4824	10.7801	9.23196	11.1936
orf19.1390	PMI1	Phosphomannose isomerase; cell wall biosynthesis enzyme; drug target; functional homolog of S. cerevisiae, E. coli phosphomannose isomerase; Gcn4-regulated; induced on adherence to polystyrene, phagocytosis; 3-AT, Spider biofilm repressed	10163	11020	8512	12013	4186	3704	4232	5542	441.122	359.799	309.07	483.056	159.043	152.476	192.685	226.525
orf19.1391		Protein with similarity to trimeric LpxA-like enzymes; Hap43-repressed gene	303	308	302	321	137	123	128	189	51.3473	44.4709	43.6685	57.6932	20.6758	21.8123	20.7855	31.7994
orf19.1392		Ortholog(s) have chaperone binding, protein disulfide isomerase activity, unfolded protein binding activity, role in ER-associated protein catabolic process, protein retention in ER lumen and endoplasmic reticulum membrane localization	1093	1617	1356	1191	878	991	806	881	32.14	40.9714	34.0389	38.2173	23.1622	29.9463	23.0853	25.3903
orf19.1393		Ortholog(s) have NAD transporter activity, pyruvate secondary active transmembrane transporter activity, role in NAD transmembrane transport, mitochondrial pyruvate transport and endoplasmic reticulum, mitochondrion localization	649	822	735	638	605	587	821	635	27.15	29.8866	25.8453	29.8415	22.3407	25.2713	34.0269	25.8453
orf19.1394		Putative protein of unknown function; mutant is viable; protein level decreases in stationary phase cultures; Spider biofilm induced	820	732	1401	629	902	845	740	795	68.1907	50.8077	102.379	55.2516	65.2079	71.027	62.8163	65.7853
orf19.1395		Ortholog(s) have inorganic phosphate transmembrane transporter activity, role in phosphate ion transport, transmembrane transport and mitochondrion localization	488	1034	1961	342	454	735	856	733	26.0727	46.2689	89.8192	21.4346	21.2498	39.3919	45.2161	38.104
orf19.1396		Ortholog(s) have ARF GTPase activator activity, role in ER to Golgi vesicle-mediated transport, intra-Golgi vesicle-mediated transport and Golgi apparatus, clathrin-coated vesicle localization	1661	2015	1717	1704	1484	1257	1108	1339	67.704	67.6792	60.3672	70.687	52.4479	51.9928	45.1343	53.7733
orf19.1397		Has domain(s) with predicted heme binding activity	377	485	324	251	264	240	393	171	23.1898	25.6295	16.7954	18.4989	14.2916	15.7902	22.8935	10.3909
orf19.1400		Ortholog of C. parapsilosis CDC317 : CPAR2_406130, Candida tenuis NRRL Y-1498 : CANTEDRAFT_116273, Debaryomyces hansenii CBS767 : DEHA2B11176g and Candida dubliniensis CD36 : CD36_23640	1225	1542	1501	1498	1039	1047	788	1137	30.9897	33.7709	32.2895	40.9331	23.545	27.283	19.0401	28.6506
orf19.1401	EAP1	GPI-anchored cell wall adhesin; Efg1-regulated; mutant suppresses cell adhesion, filamentation, invasive growth defects of S. cerevisiae flo8 or flo11 mutant; biofilm induced; required for biofilm formation; Bcr1-repressed in a/a biofilms	3034	2539	3274	4178	2584	901	2876	896	83.9612	58.0274	76.8568	114.462	61.3396	25.3199	82.1058	23.6675
orf19.1402	CCT2	Chaperonin of the cytosolic TCP1 ring complex; protein present in exponential and stationary-phase yeast cells, but higher amounts in stationary phase; GlcNAc-induced protein	5276	5770	5430	6006	4876	4032	3787	4054	195.045	166.376	170.901	205.776	159.407	141.792	146.684	142.57
orf19.1403		Ortholog(s) have ATP:ADP antiporter activity, calcium ion binding activity, role in ADP transport, ATP transport, mitochondrial transport and mitochondrion localization	1942	2123	1824	2174	1998	1619	1882	1792	64.0784	58.7408	51.4263	73.1036	57.5808	54.7884	63.5539	58.2884
orf19.1404		Predicted tRNA dihydrouridine synthase; Spider biofilm induced	748	367	756	286	1247	789	812	574	32.7697	14.7183	27.9806	15.799	47.9165	35.2957	36.0867	24.4404
orf19.1405	PHO13	Putative 4-nitrophenylphosphatase; Hap43p-repressed gene; transcription is regulated upon yeast-hyphal switch	694	735	649	961	714	656	546	751	39.5941	36.3198	31.5371	58.3998	36.1741	38.4593	30.8306	42.8479
orf19.1406		Ortholog(s) have DNA-directed DNA polymerase activity, role in error-free translesion synthesis, error-prone translesion synthesis and mitochondrion, nuclear chromatin, zeta DNA polymerase complex localization	433	679	589	541	430	462	506	545	24.7167	32.5848	27.5556	33.2989	21.364	26.2277	27.5299	30.1159
orf19.1409	VAC7	Ortholog of S. cerevisiae Vac7; integral vacuolar membrane protein involved in vacuole inheritance and morphology; mutants are viable	493	553	324	546	540	476	526	578	13.8018	13.3119	7.82533	17.7466	12.8634	13.9487	12.9459	14.7498
orf19.1409.1		Ribosomal 60S subunit protein L22B; Spider biofilm repressed	16379	16199	6948	8463	20458	17701	14627	13078	1485.91	1166.81	611.588	829.708	1626.21	1531.8	1277.73	1158.1
orf19.1409.2		Protein of unknown function; Spider biofilm induced	5430	6402	4555	8257	3687	4142	2963	4261	297.423	271.148	215.27	429.677	185.396	227.248	174.489	225.02
orf19.1409.3		Protein of unknown function; Spider biofilm induced	1	1	5	0	1	0	0	2	1.21	1.20591	1.82157	1	1.16874	1	1	1.73344
orf19.1411		Putative cytochrome P450; Hap43-repressed gene	25	52	36	30	55	48	42	48	1.85751	2.58287	1.91497	2.4623	2.54776	3.15727	2.11318	3.04436
orf19.1412		Ortholog of C. parapsilosis CDC317 : CPAR2_302330, Candida tenuis NRRL Y-1498 : CANTEDRAFT_105448, Debaryomyces hansenii CBS767 : DEHA2C10582g and Candida dubliniensis CD36 : CD36_44020	496	701	714	514	771	776	748	869	46.233	54.5681	57.3239	50.8844	62.9889	73.3291	72.2967	78.7039
orf19.1413	YFH1	Frataxin; may be required for iron storage or delivery; role in oxidative stress resistance; transcript regulated by Nrg1, repressed if iron absent induced by macrophage interaction; Hap43-repressed gene	586	927	710	612	831	962	700	1058	47.9013	62.7652	49.1567	53.0331	58.4887	78.1835	57.5808	84.1682
orf19.1414		Protein of unknown function; transcript is upregulated in an RHE model of oral candidiasis; Hap43-repressed	4453	6740	5399	5398	4751	4923	4667	5526	275.319	321.734	280.41	307.943	271.148	294.699	299.112	335.885
orf19.1415	FRE10	Major cell-surface ferric reductase under low-iron conditions; 7 transmembrane regions and a secretion signal predicted; Tup1, Rim101, Ssn6, Hog1, caspofungin repressed; ciclopirox olamine induced; rat catheter biofilm induced	3988	1407	8497	651	2334	271	4183	418	108.06	32.1889	194.092	20.633	53.9836	8.52397	117.59	11.1401
orf19.1416	COX11	Cytochrome oxidase assembly protein; transcript regulated by Nrg1; protein repressed during the mating process; Hap43-repressed gene; rat catheter biofilm induced	1094	1784	1276	998	1524	1423	981	1010	65.876	88.214	66.4586	62.6039	80.2108	85.3774	59.6979	59.9614
orf19.1417		Ortholog of C. parapsilosis CDC317 : CPAR2_401720, Candida tenuis NRRL Y-1498 : CANTEDRAFT_102588, Debaryomyces hansenii CBS767 : DEHA2G16698g and Candida dubliniensis CD36 : CD36_43970	229	262	238	166	199	213	182	160	34.8545	35.0711	30.9458	29.0553	27.1289	33.7388	27.4798	23.9377
orf19.1418	SEC15	Predicted exocyst subunit; cellular bud tip-associated protein; ortholog of S. cerevisiae SEC15	1620	1838	1776	1964	1285	1240	975	1298	37.4377	36.6755	35.1342	48.9478	26.4887	29.4539	21.8456	30.0242
orf19.1420		Ortholog(s) have cytosol, nucleus localization	425	506	420	607	371	428	293	349	31.9512	32.966	26.8388	49.2056	24.8551	33.3756	21.2305	25.8608
orf19.1421		Ortholog(s) have ureidoglycolate hydrolase activity and cytosol, nucleus localization	93	152	111	103	102	91	94	109	9.52902	12.9156	9.39589	12.3995	8.74132	9.79411	8.32933	10.1958
orf19.1422	FZO1	Putative mitochondrial biogenesis protein; rat catheter and Spider biofilm induced	1365	2015	1380	1460	1926	1743	1357	2008	31.6581	40.4075	27.1668	37.1023	39.5555	41.7628	31.3061	46.7324
orf19.1424		Predicted membrane transporter, member of the oxalate:formate antiporter (OFA) family, major facilitator superfamily (MFS)	212	454	370	323	339	364	632	544	8.42981	14.684	11.6042	14.4253	10.9704	14.2694	21.5038	18.6731
orf19.1426		Ortholog of S. cerevisiae Skg6; localizes to the cell cortex, cell bud neck, cell bud tip, incipient cellular bud site, and is membrane-bound; Spider biofilm induced	1528	1795	1451	1803	2059	1326	2510	1832	37.4559	38.1177	30.2695	47.5082	44.4709	33.6415	63.4318	45.2161
orf19.1427		Putative transporter; fungal-specific; Spider biofilm induced	222	293	254	178	242	213	292	261	9.80085	10.9304	9.28473	9.84762	8.91263	9.85971	10.8395	10.4934
orf19.1428	DUO1	Subunit of the Dam1 (DASH) complex, which acts in chromosome segregation by coupling kinetochores to spindle microtubules	148	203	284	147	265	150	318	319	11.1984	12.9216	16.9622	13.218	16.7677	11.7144	21.1575	21.6547
orf19.1429	SOH1	Subunit of the RNA polymerase II mediator complex; involved in control of cytokinesis, morphogenesis, biofilm formation, virulence; cell-cycle regulated periodic mRNA expression	437	480	539	510	443	407	314	455	30.2154	29.2828	31.7126	38.49	27.3437	28.7405	20.9132	31.2988
orf19.1430		Ortholog of C. parapsilosis CDC317 : CPAR2_402120, Lodderomyces elongisporus NRLL YB-4239 : LELG_04437, Candida dubliniensis CD36 : CD36_43870 and Candida orthopsilosis Co 90-125 : CORT0E02170	32	54	28	55	33	31	36	44	2.67985	3.39994	2.09808	4.9864	2.43199	3.08348	2.47205	3.64032
orf19.1433		Protein of unknown function; Hap43-repressed; colony morphology-related gene regulation by Ssn6; Spider biofilm induced	587	1066	1151	747	1227	1276	1605	1989	28.7405	44.3786	48.0238	39.4663	52.3678	63.3342	82.7847	94.9198
orf19.1433.1		Protein of unknown function; ORF added to Assembly 21 based on comparative genome analysis; overlaps orf19.1433.2, which is annotated as a blocked reading frame	1	2	1	2	1	4	2	6	1.47374	1.8923	1.36669	2.47636	1.39133	3.54227	1.74679	4.33728
orf19.1434		Ortholog(s) have protein kinase activator activity	280	317	363	111	470	282	606	395	7.98367	7.68889	8.51896	4.83385	10.8871	8.50662	14.6029	10.0751
orf19.1435	TEF1	Translation elongation factor 1-alpha; at cell surface; binds human plasminogen; macrophage/pseudohyphal-induced; induced in RHE model of oral candidiasis, in clinical oral candidiasis isolates; possibly essential; Spider biofilm repressed	21198	27347	17092	16715	22776	20967	22653	17418	903.403	858.511	616.738	671.512	866.084	881.687	906.633	680.377
orf19.1438		Protein with homology to NADH dehydrogenase; regulated by Sef1p-, Sfu1p-, and Hap43p	10	12	16	17	26	8	9	4	1.45468	1.52472	1.58822	2.23518	2.05714	1.64996	1.30359	1.3777
orf19.1439	IPK1	Ortholog of S. cerevisiae/S. pombe Ipk1; an inositol pentakisphosphate 2-kinase, a nuclear protein required for synthesis of 1,2,3,4,5,6-hexakisphosphate; Spider biofilm induced	1112	1298	1199	1005	1175	776	1190	882	49.9183	49.0871	46.1038	48.4777	46.1913	35.5862	54.2228	39.5057
orf19.144	SNU114	Protein similar to S. cerevisiae Snu114p, which is an RNA helicase involved in pre-mRNA splicing; likely to be essential for growth, based on an insertional mutagenesis strategy	675	668	663	581	919	801	501	692	14.6511	12.5445	11.9975	15.127	17.1552	17.6389	9.60463	13.8018
orf19.1440		Ortholog of C. parapsilosis CDC317 : CPAR2_403340, Candida tenuis NRRL Y-1498 : CANTEDRAFT_94387, Debaryomyces hansenii CBS767 : DEHA2G17622g and Candida dubliniensis CD36 : CD36_43090	809	1072	825	861	877	722	799	849	32.4975	37.1668	28.0528	37.7989	31.2175	29.7738	31.9271	34.0541
orf19.1440.1			10	10	24	4	5	1	12	3	4.18849	3.72578	7.1823	2.74117	2.28703	1.51431	3.93807	2.24682
orf19.1440.2			460	616	338	276	495	197	365	228	66.0586	73.4017	41.2356	42.37	62.0172	28.5968	52.9497	32.2673
orf19.1441		Ortholog of C. parapsilosis CDC317 : CPAR2_213950, Candida tenuis NRRL Y-1498 : CANTEDRAFT_112720, Debaryomyces hansenii CBS767 : DEHA2A01848g and Candida dubliniensis CD36 : CD36_16230	1239	1611	909	1124	1658	1417	1386	1240	35.0325	39.5555	21.9618	35.0229	41.8437	41.4285	40.0931	35.2167
orf19.1442	PLB4.5	Phospholipase B; Hog1-induced; regulated by Ssn6; putative GPI-anchor; repressed during cell wall regeneration; clade-associated gene expression; Hap43-induced; rat catheter and Spider biofilm repressed	1838	5624	1934	3022	3751	4720	2072	3961	50.6818	125.15	45.7431	84.3338	89.3812	126.24	58.1951	106.369
orf19.1444		Ortholog(s) have phosphatidylinositol-4,5-bisphosphate binding activity, role in actin cortical patch assembly, actin filament organization, endocytosis and actin cortical patch, mating projection tip localization	2229	2943	2619	2072	1972	1642	1789	1623	79.7978	85.937	80.7159	74.3855	60.8253	59.6364	65.0825	56.6997
orf19.1445	ESC4	Protein similar to S. cerevisiae Esc4; a protein that represses transposition; transposon mutation affects filamentation; rat catheter biofilm repressed	91	203	128	101	352	166	545	529	3.08348	4.81768	3.11134	4.13689	7.70147	5.1934	11.6652	12.0767
orf19.1446	CLB2	B-type mitotic cyclin (cyclin-dependent protein kinase regulatory subunit); essential; required for wild-type mitotic exit; role in cell polarization; interacts with catalytic subunit Cdk1; Spider biofilm repressed	1436	2240	2717	981	1913	1490	3710	1560	34.3511	46.5618	56.8776	27.3155	40.9331	37.0182	94.7098	37.5148
orf19.1447		Ortholog of C. parapsilosis CDC317 : CPAR2_214050, Candida tenuis NRRL Y-1498 : CANTEDRAFT_92180, Debaryomyces hansenii CBS767 : DEHA2A01738g and Candida dubliniensis CD36 : CD36_16290	304	381	231	245	568	390	551	584	10.5332	11.1936	6.82474	10.4679	16.3612	13.6672	16.4367	17.9507
orf19.1448	APT1	Adenine phosphoribosyltransferase; flucytosine induced; repressed by nitric oxide; protein level decreased in stationary phase yeast cultures	1940	2553	1650	1458	3179	2485	2489	2182	199.525	199.082	145.642	148.056	303.528	255.662	268.05	214.901
orf19.1448.1v1			0	0	0	0	1	0	0	0	1	1	1	1	14.4738	1	1	1
orf19.1448.1v2			70	81	32	86	80	68	66	86	1111.45	989.749	442.297	1758.86	1212.6	1118.26	1005.88	1225.35
orf19.1449		Protein of unknown function; induced in azole-resistant strain that overexpresses MDR1; protein present in exponential and stationary growth phase yeast cultures; Spider biofilm induced	64	67	129	32	84	32	108	38	6.93261	6.21993	10.7719	5.04722	7.51158	4.41107	9.47644	4.53508
orf19.145	RPB4	Protein similar to S. cerevisiae Rpb4p, which is a component of RNA polymerase II; transposon mutation affects filamentous growth	961	1207	1032	963	1128	937	857	872	44.7394	47.7395	41.0692	47.938	45.9085	44.6438	40.3887	40.5595
orf19.1450		Ortholog of Candida dubliniensis CD36 : CD36_16320, Candida tropicalis MYA-3404 : CTRG_01238 and Candida albicans WO-1 : CAWG_03918	2	5	2	2	1	1	0	0	1.10084	1.25147	1.02861	1.2414	1.02556	1.16757	1	1
orf19.1451	SRB9	Subunit of the RNA polymerase II mediator complex; transposon mutation affects filamentous growth; suppresses S. cerevisiae diploid filamentous (flo8, ste7, ste12, tec1) or haploid invasive (flo8) mutant growth defects	855	1101	1117	983	985	970	733	946	11.6164	12.773	12.4207	15.637	11.368	13.5807	8.74132	11.945
orf19.1453	SPT5	Protein similar to S. cerevisiae Spt5p transcription elongation factor; transposon mutation affects filamentous growth	4368	5237	5767	4324	4981	3819	3804	4437	94.3165	90.6584	106.144	90.4897	89.9267	80.319	83.8586	90.7815
orf19.1456		Ortholog of Candida albicans WO-1 : CAWG_03922	0	1	0	0	2	0	0	0	1	1.51431	1	1	1.93385	1	1	1
orf19.1457		Putative RNA polymerase transcription factor TFIIH core component; possibly an essential gene, disruptants not obtained by UAU1 method	658	804	938	713	852	724	722	673	32.8764	35.0599	40.337	38.8824	37.6536	37.1023	36.7232	33.4749
orf19.1458		Ortholog(s) have tRNA-specific adenosine deaminase activity, role in tRNA modification and cytoplasm, nucleus localization	257	309	261	253	375	288	278	259	19.4181	20.2682	16.4367	22.1827	24.5187	22.1549	19.5773	18.5202
orf19.1459	PPE1	Protein similar to S. cerevisiae Ppe1p; shows genetic interaction with some genes involved in diploid filamentous growth and haploid invasive growth in S. cerevisiae	338	441	414	331	434	435	335	375	19.8744	22.3947	20.3596	22.6575	22.2355	25.7326	18.274	21.1236
orf19.1460		Putative glutamine-dependent NAD synthetase, involved in NAD salvage pathway	2255	4165	2720	3544	2760	2491	2075	2642	65.7853	100.169	68.1907	103.654	70.3809	73.52	61.5071	74.8492
orf19.1461		S. pombe ortholog SPCC576.01c is a predicted sulfonate dioxygenase; possibly transcriptionally regulated upon hyphal formation; Spider biofilm induced	277	672	517	373	327	239	266	299	14.4253	29.0254	21.6547	21.916	14.5047	13.1162	12.295	14.2848
orf19.1462	SMP2	Putative Mg2+-dependent phosphatidate phosphatase; transcript regulated by Nrg1	1869	4118	2573	2534	2932	2282	2647	2677	48.504	88.0413	57.5808	67.9134	66.0865	60.2399	71.2637	68.8366
orf19.1464	BMT5	Putative beta-mannosyltransferase involved in beta-1,2-mannosylation of phospholipomannan; 9-member family includes Bmt1, Bmt2, Bmt3, and Bmtp with roles in mannosylation of cell wall phosphopeptidomannan; Spider biofilm induced	1848	1936	2318	2105	1308	1083	1236	1374	52.243	46.8261	56.3606	62.3974	32.5977	31.7643	35.1549	38.7061
orf19.1465		Has domain(s) with predicted N-acetyltransferase activity and role in metabolic process	145	119	203	141	151	135	104	123	13.0234	9.51379	14.7823	14.9629	11.5523	12.652	8.31154	10.3803
orf19.1466	REX2	Putative 3'-5' RNA exonuclease with a predicted role in 3'-end processing of U4 and U5 snRNAs, 5S and 5.8S rRNAs; rat catheter biofilm induced	562	704	452	466	890	918	680	693	40.9714	43.9114	27.9928	37.3441	57.4795	68.6237	50.5967	50.7482
orf19.1467	COX13	Cytochrome c oxidase; flucytosine induced; repressed by nitric oxide	7181	11045	8653	9180	8028	8256	9637	8623	704.825	784.837	722.773	821.995	687.623	747.784	872.76	716.952
orf19.1468	CDC55	Ortholog(s) have protein phosphatase type 2A regulator activity	2982	3986	3823	3050	2743	2501	2290	2760	95.769	102.576	105.184	95.5042	74.9689	78.0256	74.184	84.0738
orf19.147	YAK1	Predicted serine-threonine protein kinase; involved in hyphal growth regulation and biofilm formation; flow model biofilm induced; induced in core caspofungin response	1017	1392	1832	882	1123	727	1082	827	22.4183	26.4711	33.61	22.6817	21.7021	16.8632	22.5403	17.3584
orf19.1470	RPS26A	Ribosomal protein; regulated by Nrg1, Tup1; repressed upon phagocytosis by murine macrophage; alternatively spliced intron in 5'-UTR; Spider biofilm repressed	29377	30521	15933	14006	35528	32481	27174	23174	6024.3	3869.18	3102.53	2715.98	5383.42	4893.02	3401.32	3206.85
orf19.1471	COX4	Putative cytochrome c oxidase subunit IV; Mig1-regulated; macrophage/pseudohyphal-induced gene; macrophage-induced protein; repressed by nitric oxide; 5'-UTR intron; Hap43-repressed	8266	10454	8264	7206	9271	8719	9625	8803	708.961	648.716	577.861	547.112	699.813	687.623	744.768	671.512
orf19.1473		2-hydroxyacid dehydrogenase domain-containing protein; Hap43-repressed gene; induced by alpha pheromone in SpiderM medium	152	67	203	25	82	31	83	35	9.8343	4.2731	10.6642	3.03962	4.85141	3.2697	4.85141	3.32168
orf19.1474	SLA1	Protein required for assembly of the cortical actin cytoskeleton; contains three SH3 domains; transcription is regulated by Nrg1 and Mig1; flow model biofilm repressed	3515	5464	4851	4163	3590	3348	3469	4054	57.6932	75.0694	68.7451	70.353	51.6862	56.5181	57.8009	66.19
orf19.1476		Ortholog(s) have mRNA (N6-adenosine)-methyltransferase activity and role in mRNA methylation, meiosis	87	104	70	144	35	34	24	44	4.73424	4.71319	3.17136	8.86406	2.18174	2.87473	1.69598	3.19061
orf19.1477		Protein of unknown function; possible ER protein; Hap43p-repressed; Spider biofilm induced	548	964	715	912	571	816	622	1051	53.0548	77.61	59.9614	88.0413	48.2151	79.1028	61.4148	98.7801
orf19.1478	STT3	Putative oligosaccharyltransferase complex component; flow model and rat catheter biofilm repressed	6806	8595	5444	9028	4230	4368	3292	4981	190.146	184.248	128.512	236.004	101.69	116.417	95.0227	132.984
orf19.1479		Ortholog of the mitochondria localized S. cerevisiae Pib2 protein of unknown function; has a FYVE zinc finger domain; Spider biofilm induced	989	1260	842	1017	1018	878	1085	1290	23.6955	25.9042	17.0255	27.3734	21.4242	21.5615	24.6886	30.1634
orf19.1480		Putative succinate dehydrogenase; enzyme of citric acid cycle; repressed by nitric oxide; Efg1, Hap43 repressed	5083	6260	5660	4800	5370	5759	4436	5740	531.424	487.082	488.689	460.363	483.056	589.648	461.326	533.905
orf19.1481	HAP42	Predicted transcription factor; possibly an essential gene, disruptants not obtained by UAU1 method	615	953	650	493	679	647	573	559	15.4918	20.29	13.4628	14.9166	14.645	16.5908	12.7845	13.0298
orf19.1482	HSK3	Subunit of the Dam1 (DASH) complex, which acts in chromosome segregation by coupling kinetochores to spindle microtubules; expression regulated during planktonic growth	265	301	441	298	251	272	261	354	35.8773	35.6137	51.522	43.5654	30.2154	37.9385	35.9461	48.3587
orf19.1483		Ortholog(s) have copper ion binding activity, role in mitochondrial respiratory chain complex IV assembly and extrinsic to mitochondrial inner membrane, mitochondrial intermembrane space localization	728	839	791	799	770	820	598	682	91.9933	84.6546	83.8586	97.3855	82.0388	98.3655	75.8576	81.1995
orf19.1484		Ortholog of S, cerevisiae Spc24; a component of the conserved kinetochore-associated Ndc80 complex involved in chromosome segregation, spindle checkpoint activity and kinetochore clustering; Hap43-induced gene	159	192	183	155	124	134	123	120	13.1886	13.6672	12.5013	15.2086	8.88829	11.6598	9.03327	9.45623
orf19.1485		Mitochondrial ribosomal protein of the large subunit; rat catheter biofilm induced	845	1515	646	877	1555	1933	828	1109	105.374	146.167	67.9962	107.967	172.795	237.211	106.44	130.818
orf19.1486		Protein with a life-span regulatory factor domain; regulated by Sef1, Sfu1, and Hap43; flow model biofilm induced; Spider biofilm induced	1910	2488	1467	2572	2175	2346	1623	2016	125.758	125.513	79.8966	157.99	121.52	142.425	107.256	122.351
orf19.1488		Ortholog of C. parapsilosis CDC317 : CPAR2_210300, Debaryomyces hansenii CBS767 : DEHA2B04334g, Candida dubliniensis CD36 : CD36_16630 and Pichia stipitis Pignal : psti_CGOB_00055	167	196	221	154	207	182	200	182	10.0338	10.0436	10.8197	11.0561	10.3587	11.1936	10.1087	10.0226
orf19.149		Protein of unknown function; transcript detected on high-resolution tiling arrays	8	8	32	9	10	11	8	7	7.21271	6.1899	21.1778	9.66594	7.43922	9.84762	5.91024	6.18324
orf19.1490	MSB2	Mucin family adhesin-like protein; cell wall damage sensor; required for Cek1 phosphorylation by cell wall stress; Rim101-repressed; activation releases extracellular domain into medium; Spider biofilm induced	4515	5734	3622	7186	4719	3772	3478	4869	52.4313	55.9945	35.8591	84.1682	47.9602	45.1144	41.0692	56.0962
orf19.1490.1		Predicted ORF in retrotransposon Tca16 with similarity to the Gag-Pol region of retrotransposons; added to Assembly 21 based on comparative genome analysis; overlaps orf19.1490.2, which is annotated as blocked reading frame	51	84	63	54	59	53	75	72	12.2281	16.9237	12.3755	15.2815	12.0528	13.2577	15.8971	15.6085
orf19.1491		Ortholog(s) have RNA binding activity, role in mRNA splicing, via spliceosome and U1 snRNP, U2-type prespliceosome localization	468	502	472	427	590	479	430	440	15.887	14.8074	13.3067	17.0423	17.3386	16.6606	13.0547	13.8451
orf19.1492	PRP39	Putative component of the U1 snRNP; involved in splicing; Hap43-induced gene; Spider biofilm induced	269	251	216	259	365	321	273	295	8.20018	6.68284	5.61743	9.72517	9.09295	10.103	7.10835	8.35069
orf19.1493	RAD7	Protein similar to S. cerevisiae Rad7p, which is a subunit of the Nucleotide Excision Repair Factor 4; induced under hydroxyurea treatment	738	991	1453	795	908	663	852	1029	23.4142	27.1043	38.7283	28.182	25.0334	21.5745	25.6904	31.8141
orf19.1494	RAD23	S. cerevisiae Rad23 ortholog; binds damaged DNA; Spider biofilm repressed	4279	5405	5017	4702	4465	3497	3243	3324	196.227	189.447	195.045	199.525	185.535	153.897	157.85	144.673
orf19.1495		Ortholog(s) have role in L-methionine salvage from methylthioadenosine and cytosol, nucleus localization	323	446	381	352	414	428	281	398	23.0168	27.3324	22.5586	27.9846	25.7864	30.6905	18.7243	27.3155
orf19.1496		Putative transcription factor with zinc finger DNA-binding motif; Hap43p-repressed gene	133	186	181	92	160	85	175	138	9.30154	10.9992	10.3411	8.51896	9.29605	6.82474	10.2004	8.98132
orf19.1497	ZCF6	Putative transcription factor with zinc cluster DNA-binding motif	154	211	253	145	230	124	241	188	7.3531	8.20018	9.4299	8.71783	8.69402	6.39425	9.28473	8.13619
orf19.1499	CTF1	Putative zinc-finger transcription factor, similar to A. nidulans FarA and FarB; activates genes required for fatty acid degradation; induced by oleate; null mutant displays carbon source utilization defects and slightly reduced virulence	1127	1391	1047	645	1082	768	929	809	21.4947	23.0575	16.8175	15.2007	18.307	15.6032	16.3612	14.6029
orf19.150	TIM17	Predicted component of the Translocase of the Inner Mitochondrial membrane (TIM23 complex), involved in protein import into mitochondria	1440	2422	1328	1363	2051	2336	1910	1593	96.6603	127.634	75.1415	88.5559	119.655	148.329	132.22	100.811
orf19.1500		Ortholog of C. parapsilosis CDC317 : CPAR2_210210, Candida tenuis NRRL Y-1498 : CANTEDRAFT_128446, Debaryomyces hansenii CBS767 : DEHA2B04092g and Candida dubliniensis CD36 : CD36_16720	1487	1795	1775	1710	1006	809	851	1007	55.3194	55.6368	56.4134	65.5984	32.9053	30.7625	31.1754	36.937
orf19.1502		Has domain(s) with predicted aminoacyl-tRNA hydrolase activity and role in translation	900	778	1044	641	645	384	658	434	46.5076	34.6601	45.8059	35.7494	29.1409	20.6643	33.624	21.7591
orf19.1504		Putative patatin-like phospholipase; fungal-specific (no human or murine homolog)	1075	1995	1414	1339	1496	1042	955	1154	25.6295	39.9887	27.8399	34.393	30.8518	25.2298	21.4346	26.3963
orf19.1505		Ortholog(s) have cytoplasm localization	2353	3371	1995	3413	1978	2793	1441	2573	119.245	133.565	84.6107	160.753	83.4957	131.122	72.6892	120.819
orf19.1506		Ortholog of Candida albicans WO-1 : CAWG_03962	1	0	1	2	4	0	0	1	1.12466	1	1.05589	1.50083	1.44664	1	1	1.29708
orf19.1507	AMN1	Putative negative regulator of exit from mitosis; Plc1-regulated; rat catheter biofilm induced	427	524	536	290	921	661	694	580	13.3788	14.0608	13.6998	11.2104	24.0985	20.3596	19.4612	16.5311
orf19.1508		Protein of unknown function; transcript detected on high-resolution tiling arrays	0	0	0	0	0	0	0	0	1	1	1	1	1	1	1	1
orf19.1509	ROD1	Protein similar to S. cerevisiae Rod1;a membrane protein with a role in drug tolerance; repressed by Rgt1; mutant is viable	1355	936	1424	1047	1523	1082	977	1134	28.3802	17.5689	25.1388	25.4338	28.203	23.4579	19.4722	22.9305
orf19.151	TPO5	Putative polyamine transporter; mutation confers hypersensitivity to toxic ergosterol analog; hyphal induced; macrophage induced	405	446	339	353	535	443	436	500	11.5523	11.0609	8.29734	12.1542	12.8551	13.1375	10.753	12.9841
orf19.1510	SRD1	Sur7 family protein with PalI-like domains; not required for stress responses; mutant is viable	1171	1426	1044	1492	783	706	1413	1505	33.0897	35.1886	25.0667	45.2741	20.0283	20.9891	40.5341	42.4575
orf19.1513	FAB1	Phosphatidylinositol 3-phosphate 5-kinase; required for hyphal growth on solid media, and for wild-type vacuolar morphology and acidification; not required for wild-type virulence in mouse systemic infection or for adherence to HeLa cells	868	1039	1315	1117	1078	762	1062	1445	7.87636	7.93133	9.53676	11.6652	8.17962	7.53089	8.08747	11.6164
orf19.1514		Ortholog(s) have enzyme binding, phosphatidylinositol-4-phosphate binding activity and role in endoplasmic reticulum unfolded protein response, protein localization to Golgi apparatus, retrograde vesicle-mediated transport, Golgi to ER	3071	3857	3240	3330	2830	2715	2708	2848	159.043	151.373	137.886	161.337	125.417	130.618	143.85	138.358
orf19.1515	CHT4	Chitinase; similar to S. cerevisiae sporulation-specific Cts2p; functionally complements A. gossypii cts2 mutant sporulation defect; homozygous null mutation causes no obvious defects; transcription decreases upon yeast-to-hyphal switch	542	664	664	623	382	284	254	347	25.1816	26.3732	25.4141	31.5188	15.7177	14.2215	10.6196	15.181
orf19.1516		Ortholog(s) have ubiquitin-specific protease activity, role in negative regulation of gluconeogenesis, proteasomal ubiquitin-dependent protein catabolic process, protein deubiquitination and nucleoplasm localization	2515	3479	3063	3271	1923	1753	1556	2044	64.2309	74.0509	67.2645	83.6769	43.0801	46.0806	40.1251	51.8351
orf19.1517	ARO3	3-deoxy-D-arabinoheptulosonate-7-phosphate synthase; aromatic amino acid synthesis; GCN-regulated; feedback-inhibited by phe if expressed in S. cerevisiae; decreased in stationary phase; flow model biofilm repressed	7664	5729	16232	3427	6932	5439	5889	6707	389.898	221.327	736.482	166.604	316.68	271.923	309.892	332.018
orf19.1519		Protein of unknown function; Hap43-repressed gene	621	883	630	659	873	823	755	946	12.2061	14.7709	10.4513	15.3146	14.4414	16.3328	13.0177	16.7954
orf19.1522		Ortholog of C. parapsilosis CDC317 : CPAR2_211990, Debaryomyces hansenii CBS767 : DEHA2G03036g, Candida dubliniensis CD36 : CD36_16850 and Pichia stipitis Pignal : psti_CGOB_00069	720	999	1234	648	1167	1084	1753	804	13.521	16.0285	18.7754	14.3839	18.6544	20.065	30.4192	13.7614
orf19.1523	FMO1	Putative oxidoreductase; mutation confers hypersensitivity to toxic ergosterol analog, and to amphotericin B	100	138	152	77	100	99	106	102	4.86041	5.45827	5.6332	5.04122	4.08832	5.23081	4.16825	4.95434
orf19.1524	SPR3	Septin; mutant has no obvious phenotype	3	10	9	5	5	6	7	0	1.11104	1.40254	1.2444	1.37515	1.15709	1.42761	1.1803	1
orf19.1525		Ortholog(s) have role in nuclear-transcribed mRNA catabolic process, nonsense-mediated decay and cytoplasm localization	1181	1644	1013	1203	930	970	800	842	46.8051	54.1655	33.7388	50.3919	32.1889	38.8413	31.0391	32.7793
orf19.1526	SNF2	Protein involved in transcriptional regulation; ortholog of S. cerevisiae Snf2p, which is the catalytic subunit of the SWI/SNF chromatin remodeling complex; interacts with Swi1p; SWI/SNF complex is essential for hyphal growth and virulence	2693	3023	2574	2730	2419	1980	2064	2430	31.4261	30.9281	25.4917	34.9338	25.0823	24.0793	23.3412	28.1318
orf19.1527		Protein of unknown function; Spider biofilm induced	251	278	330	212	221	167	202	187	26.567	25.4917	29.1305	25.8037	20.5835	18.457	20.1594	19.112
orf19.1528		Putative mitochondrial RNA polymerase specificity factor; possibly an essential gene, disruptants not obtained by UAU1 method	1021	1107	862	887	1577	1413	951	1112	50.0554	46.3506	36.0112	46.2689	67.8625	70.353	46.8051	54.1655
orf19.1529		Protein of unknown function; macrophage-induced gene	16	14	17	22	13	9	11	13	1.97316	1.73725	1.72234	2.85198	1.63217	1.82776	1.42761	2.05213
orf19.1530		Ortholog of Candida albicans WO-1 : CAWG_03981	0	2	2	1	0	0	2	0	1	1.21686	1.13527	1.2444	1	1	1.13011	1
orf19.1531		Ortholog(s) have RNA binding, protein heterodimerization activity, role in mRNA cleavage, mRNA polyadenylation and mRNA cleavage factor complex, mitochondrion localization	933	1028	1008	814	1044	837	855	634	23.8505	22.9305	21.5199	24.2102	23.4142	21.9959	20.5095	15.4218
orf19.1532	SAM37	Protein of the mitochondrial outer membrane, component of the Sorting and Assembly Machinery (SAM) involved in insertion of proteins into the outer membrane; mutants show loss of mtDNA	315	515	361	343	486	514	349	468	17.4605	24.5498	16.7562	22.0576	23.4715	28.2745	17.8377	24.5096
orf19.1533		Possible vacuolar protein; Hap43-induced gene	1459	1406	1122	1542	1709	1401	1253	1563	55.584	45.5266	36.332	61.4148	57.0475	54.7093	47.776	58.5594
orf19.1534		Ortholog of S. cerevisiae Zrt3, vacuolar membrane zinc transporter; predicted Kex2 substrate; induced in oralpharyngeal candidasis; flow model biofilm induced; Spider biofilm induced	454	956	558	790	816	943	725	1006	14.684	25.7326	14.8769	27.7053	22.3257	29.608	21.4242	30.705
orf19.1535		Protein of unknown function; Hap43-induced gene	183	178	172	96	166	142	182	117	13.0807	11.0656	10.3249	9.1277	10.1087	10.753	11.2337	8.20989
orf19.1536		Putative vacuolar transporter; Hap43-induced; required for normal filamentous growth; mRNA binds She3 and is localized to hyphal tips	1357	1813	1007	1432	1863	2056	1454	1525	37.3604	42.7066	23.6955	42.6883	45.2986	58.3662	40.739	41.9673
orf19.1538	TLG2	Putative syntaxin-like t-SNARE; macrophage/pseudohyphal-repressed	510	561	471	539	386	346	335	404	22.5586	21.5615	17.5028	26.917	15.133	16.2146	13.602	16.933
orf19.1539		Protein of unknown function; F-12/CO2 early biofilm induced	37	372	9	72	92	505	76	118	2.93851	17.875	1.3368	6.1899	4.97991	27.6839	4.11815	6.97057
orf19.154		Putative ortholog of S. cerevisiae Utp30; a U3-containing 90S preribosome complex protein; Hap43-induced; Spider biofilm induced	388	159	331	91	471	270	470	227	21.0338	8.00921	15.1535	7.2989	22.1827	15.5391	24.0273	12.0063
orf19.1541		Protein with a globin-like domain; repressed by alpha pheromone in SpiderM medium; Spider biofilm induced	17	22	24	7	18	2	20	8	1.33092	1.42761	1.3618	1.28652	1.27289	1.15325	1.28481	1.32324
orf19.1542	HEX3	Protein similar to S. cerevisiae Hex3p, which is involved in DNA damage response; transposon mutation affects filamentous growth	1039	1338	1286	1368	1184	1141	1117	1533	35.1886	39.2832	37.5476	49.8849	35.8591	39.8579	38.6169	52.2019
orf19.1543	OPI1	Leucine zipper transcription factor; repressor of INO1 involved in inositol biosynthesis; functional homolog of S. cerevisiae Opi1; has putative Opi1-Sin3 interaction domain; interacts with ScSin3, but not CaSin3	805	935	989	843	817	738	719	776	28.2481	28.6506	29.1674	32.6657	25.3356	26.364	24.3039	26.5264
orf19.1544		Putative cis-golgi localized protein involved in ER to Golgi transport; Spider biofilm repressed	1603	2397	1996	2208	1530	1631	1399	1844	123.406	140.98	126.77	159.043	98.2791	116.237	108.426	131.229
orf19.1545		Ortholog(s) have structural constituent of ribosome activity and mitochondrial small ribosomal subunit localization	809	1070	673	758	1337	1376	835	982	93.6351	98.2791	65.2813	85.2607	132.708	150.3	98.131	106.534
orf19.1546		Membrane-localized protein of unknown function	834	1723	699	1023	1315	1565	890	1214	56.6676	95.9557	40.6585	71.1321	78.5702	103.805	61.5634	80.4105
orf19.1547		Ortholog(s) have polynucleotide 3'-phosphatase activity and role in DNA repair	108	185	206	148	152	138	146	141	8.69402	12.2916	12.9156	13.6468	10.0032	11.1807	9.75729	10.2342
orf19.1548		Ortholog(s) have role in mRNA splicing, via spliceosome and U4/U6 x U5 tri-snRNP complex localization	181	234	250	191	252	210	230	245	15.8084	17.5185	17.8886	19.1945	19.0184	18.4702	18.0821	19.944
orf19.1549		Plasma membrane-associated protein identified in detergent-resistant membrane fraction (possible lipid raft component); repressed by nitric oxide; predicted transmembrane helix	2178	3251	2180	2092	2942	2742	2550	2505	141.616	161.337	118.379	131.456	165.41	163.318	170.901	151.373
orf19.155	URE2	Functional homolog of S. cerevisiae Ure2p, which is a regulator of nitrogen utilization, and which also has an infectious prion form called [URE3]; forms [URE3] prion when expressed in S. cerevisiae	1315	1477	1213	1172	1473	1294	1072	1113	51.7005	48.9177	40.8347	49.2442	50.7211	51.9647	42.6883	43.6839
orf19.1551		Predicted protein of unknown function; overlaps CPR3/orf19.1552	2	2	1	1	0	2	1	0	1.53252	1.48627	1.16429	1.46194	1	1.85966	1.17054	1
orf19.1552	CPR3	Putative peptidyl-prolyl cis-trans isomerase; macrophage-induced protein; protein levels decrease in stationary phase yeast cultures; predicted mitochondrial localization; overlaps orf19.1551	2502	3673	3136	2539	3175	3357	2969	3438	332.018	370.683	348.072	307.011	383.736	427.881	394.553	433.675
orf19.1553	ENT3	Putative epsin; induced during the mating process; transcript is upregulated in an RHE model of oral candidiasis	8129	10999	8077	10194	6607	5961	5941	6612	318.655	332.018	263.961	369.022	242.937	232.463	244.058	249.307
orf19.1555	SAC3	Putative nuclear pore-associated protein, required for small ribosomal subunit biogenesis; possibly an essential gene, disruptants not obtained by UAU1 method	1132	1315	1101	1090	1291	1198	921	1248	18.913	18.8449	15.3666	21.1575	18.9837	20.3379	14.1053	19.7633
orf19.1557		Ortholog(s) have S-adenosylmethionine-dependent methyltransferase activity, role in protein methylation and cytosol, nucleus localization	307	431	327	375	315	329	328	366	22.2515	26.9349	19.8378	29.9561	20.1389	24.2636	22.4653	25.3356
orf19.1559	HOM2	Aspartate-semialdehyde dehydrogenase; forms a homodimer; conserved in bacteria, archaea, and fungi but not in mammals; ketoconazole-repressed; protein present in exponential and stationary growth phase yeast cultures; GlcNAc-induced protein	5975	6840	9288	5564	5029	4745	3412	5093	307.011	269.036	403.435	268.05	244.058	244.058	186.949	256.229
orf19.156	FGR51	Protein lacking an ortholog in S. cerevisiae; transposon mutation affects filamentous growth; Hap43p-repressed gene	833	1607	1254	1500	1140	1124	1361	1735	27.5905	45.1144	35.1228	52.7335	33.221	37.8505	45.1144	56.3606
orf19.1560	POB3	Protein involved in chromatin assembly and disassembly; ortholog of S. cerevisiae Pob3; transposon mutation affects filamentous growth; rat catheter biofilm repressed	3304	4729	5385	4370	3469	3046	3519	4100	127.779	139.286	171.209	157.606	113.052	108.305	136.87	145.479
orf19.1562		Protein of unknown function; flow model biofilm induced; Spider biofilm induced; repressed by alpha pheromone in SpiderM medium	780	800	1365	873	1624	883	1658	1298	61.0411	52.0191	93.2929	69.9936	111.147	69.949	136.439	98.4483
orf19.1563	ECM3	Ortholog(s) have role in fungal-type cell wall organization and endoplasmic reticulum localization	603	583	592	434	643	470	675	525	21.7791	18.3968	17.9761	18.6668	20.3379	17.7208	23.0357	18.0652
orf19.1564		Plasma membrane-localized protein of unknown function	3639	5147	5706	4233	2767	2928	4451	3126	362.177	384.689	483.056	388.141	252.911	282.347	444.629	296.843
orf19.1565		Putative transcription factor with zinc finger DNA-binding motif	1067	943	1095	619	1945	1295	975	926	42.2337	32.3784	37.1023	27.9253	67.555	52.6603	39.2545	36.3977
orf19.1566	UTP21	Putative U3 snoRNP protein; Hap43-induce; physically interacts with TAP-tagged Nop1; Spider biofilm induced	1494	537	1284	434	2589	1584	1364	936	32.4628	10.9406	23.8122	12.3129	49.5178	35.2167	29.3073	19.9914
orf19.1567		Ortholog(s) have Rab guanyl-nucleotide exchange factor activity, phosphatidylinositol binding activity	803	1087	1036	957	889	808	827	951	16.7249	19.2504	17.7208	22.6684	16.134	17.2933	15.6299	18.457
orf19.1569	UTP22	Putative U3 snoRNP protein; Ssr1-induced; repressed by prostaglandins; heterozygous null mutant is resistant to parnafungin	2901	1774	1682	1232	4283	2666	2009	1754	48.6132	25.8608	23.8404	24.3039	62.6039	45.9085	33.2328	29.0938
orf19.1570	ERG7	2,3-epoxysqualene-lanosterol cyclase (lanosterol synthase), conversion of 2,3-oxidosqualene to lanosterol in sterol biosynthesis; fluconazole-induced; possibly essential, disruptants not obtained by UAU1 method; rat catheter biofilm induced	1353	2292	1744	2025	1707	1790	1940	2201	36.903	52.4313	40.9075	58.7895	41.0501	50.2919	53.8157	59.4509
orf19.1571	ATO7	Putative fungal-specific transmembrane protein	0	0	0	0	0	0	0	0	1	1	1	1	1	1	1	1
orf19.1573		Ortholog(s) have endoplasmic reticulum, fungal-type vacuole membrane localization	1274	1251	1477	913	1534	1232	1244	1030	19.6934	17.0116	19.1433	17.0116	20.633	19.6627	17.7697	15.0315
orf19.1574		Putative TFIID subunit involved in RNA polymerase II transcription initiation; possibly an essential gene, disruptants not obtained by UAU1 method	730	978	936	763	752	706	557	789	25.2713	28.9486	26.7806	29.2012	22.6286	24.769	17.8099	26.1024
orf19.1575	PRS1	Phosphoribosylpyrophosphate synthetase; enzyme of purine, pyrimidine, histidine, and tryptophan biosynthesis; essential; flucytosine induced; macrophage/pseudohyphal-induced	2210	1719	2038	864	3667	2714	2342	1903	111.949	69.7271	86.7469	45.1499	161.939	128.512	122.319	91.0931
orf19.1576		Ortholog(s) have nuclear localization sequence binding, ubiquitin binding activity, role in response to ethanol and cytosol localization	499	722	721	563	582	474	441	522	14.955	18.307	17.5361	19.2504	14.8989	14.7823	11.7274	14.3584
orf19.1577		Has domain(s) with predicted sequence-specific DNA binding, sequence-specific DNA binding transcription factor activity, zinc ion binding activity and role in regulation of transcription, DNA-dependent	6	7	5	2	6	5	11	2	1.23507	1.28927	1.1279	1.21415	1.21686	1.4133	1.33092	1.2118
orf19.1578		Ortholog of S. cereviaie Rrp5, an RNA binding protein involved in synthesis of 18S and 5.8S rRNAs; Hap43-induced gene	2838	1706	1872	1207	5143	3331	1864	2031	34.2566	18.5822	19.5828	18.1096	55.2225	41.8366	22.0092	24.1515
orf19.158		Ortholog of S. cerevisiae Apd1; required for normal localization of actin patches and normal tolerance of sodium ions and hydrogen peroxide; Hap43-induced; Spider biofilm induced	648	320	564	239	1065	726	707	596	34.4748	15.7177	25.7577	16.2146	50.2919	40.0589	38.5839	31.9117
orf19.1580		Protein of unknown function; Spider biofilm induced	106	194	165	155	118	129	158	190	3.80507	5.36624	4.33728	6.56427	3.61803	4.90462	4.2802	5.93962
orf19.1581		Planktonic growth-induced gene	0	0	3	2	0	1	3	0	1	1	1.40254	1.59776	1	1.3457	1.35881	1
orf19.1582		Predicted membrane transporter; member of the drug:proton antiporter (12 spanner) (DHA1) family, major facilitator superfamily (MFS); mRNA binds She3	8	18	15	16	16	9	20	15	1.75427	2.50955	2.08694	3.21777	2.26031	2.26841	2.50606	2.84395
orf19.1584		Predicted MFS membrane transporter; monocarboxylate porter family member; colony morphology-related gene regulation by Ssn6; flow model biofilm induced; Spider biofilm induced	676	423	1147	478	522	310	684	398	25.9899	14.5555	36.8595	21.5328	17.8664	12.9486	24.9923	14.5047
orf19.1585	ZRT2	Zinc transporter; ciclopirox olamine, fluconazole, alkaline repressed; transcript induced by amphotericin B, interaction with macrophages; possibly essential (UAU1 method); induced in oralpharyngeal candidiasis; Spider biofilm induced	2267	10186	1809	5404	5315	10524	5645	8711	107.081	363.195	71.5181	236.523	232.118	479.794	273.478	387.252
orf19.1586	FGR22	Putative phosphatidylinositol-specific phospholipase C (PI-PLC); predicted type 2 membrane protein; no S. cerevisiae ortholog; role in, and regulated by, filamentation, Hap43p; almost identical to orf19.5797	28	69	55	44	32	31	34	24	2.96554	5.06987	3.88116	5.25966	2.82255	3.58242	2.74654	3.03962
orf19.1587	HGT20	Putative glucose transporter of the major facilitator superfamily; the C. albicans glucose transporter family comprises 20 members; 12 probable membrane-spanning segments; regulated by Nrg1	1060	1583	268	412	1694	1089	422	739	42.1267	52.9912	9.66083	19.7258	58.626	44.5434	15.9208	29.3073
orf19.1588		Putative mitochondrial protein of unknown function; regulated by Sef1p-, Sfu1p-, and Hap43p	1312	1444	1712	1598	1202	1179	1234	1492	109.426	96.3562	121.657	131.353	85.0503	94.9198	105.597	117.264
orf19.1589		Putative transcription factor component of the core factor (CF) rDNA transcription factor complex; Spider biofilm induced	423	335	460	293	594	535	406	442	17.4486	12.3596	15.7817	14.9314	21.4102	22.4986	15.4918	17.2208
orf19.1589.1		Has domain(s) with predicted pyridoxal phosphate binding, transferase activity, transferring nitrogenous groups activity and role in biosynthetic process	105	147	336	116	108	107	93	142	5.43243	6.15311	12.3568	7.33566	4.58108	5.89816	3.9728	6.65373
orf19.1590		Ortholog of C. parapsilosis CDC317 : CPAR2_212800, Debaryomyces hansenii CBS767 : DEHA2F08690g, Candida dubliniensis CD36 : CD36_18970 and Candida guilliermondii ATCC 6260 : PGUG_01488	299	436	321	260	294	293	272	317	11.3787	14.0396	10.2004	11.8623	9.54902	11.5795	9.06342	11.1984
orf19.1591	ERG10	Acetyl-CoA acetyltransferase; role in ergosterol biosynthesis; soluble in hyphae; changes in protein abundance associated with azole resistance; fluconazole or ketoconazole induced; macrophage-downregulated protein; GlcNAc-induced protein	6753	10540	6108	8918	9940	8749	12202	10763	301.235	362.177	232.118	370.683	407.991	380.938	547.112	463.804
orf19.1592		Protein of unknown function; Spider biofilm induced	387	585	447	378	593	479	680	539	27.6776	35.9461	26.8774	30.1634	37.1228	34.7782	48.4777	38.0019
orf19.1595		Ortholog(s) have endoplasmic reticulum localization	358	586	412	377	351	332	378	438	14.7823	20.4545	14.0504	18.1229	12.4672	14.4414	14.0306	16.6773
orf19.1596	FGR28	Protein lacking an ortholog in S. cerevisiae; transposon mutation affects filamentous growth; possibly an essential gene, disruptants not obtained by UAU1 method	365	439	564	397	416	392	414	487	9.10212	9.42077	11.2987	11.6251	8.64897	10.2173	8.77057	11.0716
orf19.1597	ABG1	Vacuolar membrane protein; depletion causes abnormal vacuolar morphology, cell separation defect, sensitivity to cell wall stress, increased hyphal branching; essential, no mammalian homolog; Cyr1-regulated; rat catheter biofilm repressed	2668	3770	3071	3448	2665	2735	2383	2717	176.294	187.592	169.506	207.204	152.476	167.779	163.844	165.582
orf19.1598	ERG24	C-14 sterol reductase, has a role in ergosterol biosynthesis; mutation confers increased sensitivity to dyclonine; rat catheter and Spider biofilm repressed	877	1280	776	1033	1501	1251	1972	1705	39.8955	49.3275	30.1545	50.5669	59.9016	59.0737	95.3482	76.5641
orf19.1599		Ortholog of Candida albicans WO-1 : CAWG_06018	2	2	2	0	4	1	3	9	1.30718	1.32175	1.21877	1	1.55829	1.31663	1.3368	2.94676
orf19.1600		Has domain(s) with predicted DNA binding activity	558	607	699	530	827	623	1039	766	13.9567	13.0547	14.3303	15.694	17.6905	15.9369	23.5762	17.5473
orf19.1601	RPL3	Ribosomal protein, large subunit; induced by ciclopirox olamine treatment; genes encoding cytoplasmic ribosomal subunits are downregulated upon phagocytosis by murine macrophages; Hap43-induced gene; Spider biofilm repressed	63576	56799	36954	25509	74848	60455	55612	43104	2952.93	2500.57	2442.91	1613.58	2777.95	2594.25	2535.56	2204.42
orf19.1604		Predicted Gal4-like DNA-binding transcription factor; Spider biofilm induced	912	1452	714	1779	2069	2109	1237	2041	18.4897	25.1388	12.3373	38.0164	36.0213	42.4985	23.4633	40.2045
orf19.1605	PMS1	Putative DNA mismatch repair factor; ortholog of S. cerevisiae PMS1 which is an ATP-binding protein involved in DNA mismatch repair	105	168	229	123	282	185	443	586	3.89904	4.91607	6.10688	5.7305	7.66856	6.60929	11.7583	16.0285
orf19.1606		Protein of unknown function; Plc1-regulated	191	246	309	244	260	152	416	318	7.93133	8.54957	10.2173	11.6766	8.84041	7.06647	14.5297	11.6853
orf19.1607	ALR1	Putative transporter of divalent cations; hyphal-induced expression; rat catheter biofilm induced	2339	1826	2858	1484	3368	2675	1751	2075	43.3145	29.6347	44.9928	30.6905	54.6858	50.7587	32.14	38.0164
orf19.1608		Ortholog(s) have cytosol, nucleus localization	55	86	93	66	93	114	85	126	2.82875	3.44266	3.32871	4.08832	3.61313	5.27958	3.06356	5.25966
orf19.1609		Ortholog(s) have role in endonucleolytic cleavage in ITS1 to separate SSU-rRNA from 5.8S rRNA and LSU-rRNA from tricistronic rRNA transcript (SSU-rRNA, 5.8S rRNA, LSU-rRNA) and nucleolus, spindle pole body localization	1877	876	1726	462	3190	1776	1656	1308	57.896	23.8718	45.2986	17.5185	85.3774	56.3152	51.7431	40.3189
orf19.1610		Putative protein of unknown function, transcription is activated in the presence of elevated CO2	174	223	242	163	171	164	174	201	10.7991	11.6766	12.0673	11.945	8.93462	10.6023	9.29605	11.4835
orf19.1611		Protein of unknown function; Spider biofilm induced	52	75	58	84	67	90	88	240	3.61313	4.12787	3.09889	6.58785	3.77165	5.9326	4.44259	12.0489
orf19.1613	ILV2	Putative acetolactate synthase; regulated by Gcn4p; induced by amino acid starvation (3-AT treatment); stationary phase enriched protein	8209	7557	11550	4665	7566	6037	6409	6935	240.381	173.068	285.473	135.747	205.434	168.184	202.018	192.813
orf19.1614	MEP1	Ammonium permease; Mep1 more efficient permease than Mep2, Mep2 has additional regulatory role; 11 predicted transmembrane regions; low mRNA abundance; hyphal downregulated; flow model biofilm induced	2149	2511	790	149	2391	590	1277	329	74.2801	71.9784	22.9159	7.65606	72.0858	21.1984	44.3085	11.3143
orf19.1616	FGR23	Protein of unknown function; repressed by a1/alpha2 in white-phase cells, a-specific, alpha factor-induced; Hap43-repressed; flow model biofilm induced; Tn mutation affects filamentous growth;	213	190	250	172	288	230	200	323	4.2802	3.46734	3.85188	4.63157	4.52579	4.9864	3.24681	5.87505
orf19.1617		Protein similar to S. cerevisiae Ydr282cp; transposon mutation affects filamentous growth; Hap43p-repressed gene	618	1241	547	730	750	949	582	908	30.0135	50.6818	22.5884	38.6534	32.2139	47.4408	27.8161	44.509
orf19.1618	GFA1	Glucosamine-6-phosphate synthase, homotetrameric enzyme of chitin/hexosamine biosynthesis; inhibited by UDP-GlcNAc, FMDP, N-acyl peptide, kanosamine-6-P; functional homolog of S. cerevisiae Gfa1p; Cagrowth-phase regulated; catalytic Cys	13233	14697	12858	18879	8527	6724	10621	8016	348.072	293.113	276.698	461.326	200.595	164.066	280.94	196.227
orf19.1618.1		Ortholog(s) have cytosol localization	780	1468	774	1172	778	1306	716	1110	70.9412	109.209	60.8253	106.935	61.6484	114.462	66.908	97.6336
orf19.1619		Putative kinase subunit of RNA polymerase II carboxy-terminal domain kinase I; possibly an essential gene, disruptants not obtained by UAU1 method	1541	1782	2340	1473	1686	1293	1460	1435	33.8263	34.2386	44.2433	35.6022	33.1432	29.3446	32.2139	31.6389
orf19.1620		Protein of unknown function; induced by alpha pheromone in SpiderM medium	17	9	23	39	14	16	22	22	2.97256	1.86181	2.95593	7.00972	2.33425	3.32168	2.85198	3.79968
orf19.1621	GPA2	G-protein alpha subunit; regulates filamentous growth, copper resistance; involved in cAMP-mediated glucose signaling; reports differ on role in cAMP-PKA pathway, MAP kinase cascade; Gpr1 C terminus binds Gpa2; regulates HWP1 and ECE1	1613	2163	1882	2257	1938	2165	1954	2477	50.6325	57.5006	50.658	72.8994	53.4602	69.3861	63.1572	76.3539
orf19.1622	YCG1	Putative condensin G	418	579	603	296	599	523	647	922	7.77367	9.05648	9.01159	7.31979	8.98132	9.91126	9.8343	14.5865
orf19.1623	CAP1	AP-1 bZIP transcription factor; apoptotic, oxidative stress response/resistance, multidrug resistance; nuclear in oxidative stress; complements S. cerevisiae yap1 mutant; oralpharyngeal candidasis-, human neutrophil, Spider biofilm induced	2668	2118	3670	1966	2298	1519	1838	1757	92.7098	59.4509	107.57	68.0857	67.0361	51.8351	62.9117	57.9696
orf19.1624		Non-catalytic subunit of N-terminal acetyltransferase of the NatC type; flow model biofilm repressed	1204	1330	1001	1226	1216	984	960	1155	34.0541	32.9223	24.3253	38.144	30.8022	28.7157	26.8666	32.8667
orf19.1624.1		Ortholog of C. parapsilosis CDC317 : CPAR2_405060 and Candida orthopsilosis Co 90-125 : CORT0C04470	28	40	29	26	28	35	33	34	14.9755	18.1254	12.8195	16.4137	12.8315	18.742	15.8338	16.6868
orf19.1625		Putative ubiquinone oxidoreductase; repressed by nitric oxide; Hap43p-repressed	2073	2793	2276	2079	2339	2350	2286	2370	200.595	205.434	188.392	190.146	212.068	224.735	234.47	219.112
orf19.1626		Deoxyhypusine synthase; catalyzes formation of deoxyhypusine, the first step in hypusine biosynthesis; Spider biofilm repressed	1332	1244	1168	746	2227	1780	1585	1288	70.6209	54.8233	52.7893	42.2499	102.654	93.1516	87.8018	67.555
orf19.1628	LAP41	Putative aminopeptidase yscI precursor; mutant is viable; protein present in exponential and stationary growth phase yeast cultures; Spider biofilm repressed	3536	5592	5597	4964	3413	3192	3509	3906	134.031	160.568	174.007	172.795	107.195	111.82	133.877	137.225
orf19.163	PAN6	Ortholog(s) have pantoate-beta-alanine ligase activity, role in pantothenate biosynthetic process and cytosol, nucleus localization	607	773	382	579	897	1041	616	703	36.8595	40.4681	19.8283	38.2665	47.7395	64.345	37.7989	42.5895
orf19.1630		Ortholog(s) have cytoplasm localization	3348	3837	3186	4379	3444	3155	2368	3598	87.1068	80.7159	69.3861	111.547	76.5641	80.0853	61.0914	89.6061
orf19.1631	ERG6	Delta(24)-sterol C-methyltransferase, converts zymosterol to fecosterol, ergosterol biosynthesis; mutation confers nystatin resistance; Hap43, GlcNAc-, fluconazole-induced; upregulated in azole-resistant strain; Spider biofilm repressed	3064	4907	2441	4212	5390	4779	7693	6662	143.663	174.268	96.039	180.414	228.648	213.631	351.64	291.36
orf19.1632		Ortholog(s) have cytosol, nucleus localization	813	1342	964	752	1089	637	1265	935	36.7232	50.9186	37.373	37.1668	43.3877	29.5045	58.2452	42.1028
orf19.1633	UTP4	Putative U3 snoRNA-associated protein; Hap43-induced; physically interacts with TAP-tagged Nop1; Spider biofilm induced	1629	798	1281	432	3074	1756	1467	1129	44.948	19.6277	29.9236	15.0561	74.6956	49.615	41.0285	30.8022
orf19.1634		Has domain(s) with predicted fatty-acyl-CoA binding activity	873	1229	1284	806	839	730	721	842	36.0867	43.4458	45.6909	36.5314	30.8306	31.3355	29.4462	34.9517
orf19.1635	RPL12	Ribosomal protein L12, 60S ribosomal subunit; downregulated by human whole blood or polymorphonuclear cells; genes encoding cytoplasmic ribosomal subunits are downregulated upon phagocytosis by macrophage; Tbf1p-activated; Hap43p-induced	37373	36191	20744	17735	44606	39655	35940	27836	2035.76	1725.84	1380.29	1084.88	1949.8	2017.86	1996.7	1596.24
orf19.1636	STE50	Protein with sterile alpha motif (SAM) and Ras-associated domain (RAD); similar to S. cerevisiae Rad50p, which is involved in signal transduction via interaction with and regulation of MAPKKK	900	797	902	598	942	732	861	658	34.5363	27.2388	29.6584	26.85	32.2733	28.9826	33.221	24.8746
orf19.1637		Ortholog(s) have cytosol, nucleus localization	542	707	807	825	567	712	611	836	36.0478	40.6692	46.233	58.5963	33.7855	48.7816	41.4995	55.36
orf19.1638		Has domain(s) with predicted zinc ion binding activity, role in ER to Golgi vesicle-mediated transport, intracellular protein transport and COPII vesicle coat localization	719	884	813	767	577	615	524	558	18.3968	19.5541	17.3052	22.6286	12.9622	16.4367	12.2061	13.521
orf19.1639		Has domain(s) with predicted oxidoreductase activity and role in oxidation-reduction process	73	71	77	42	52	23	57	21	5.04122	4.25287	4.17648	4.17648	3.29752	2.67175	3.29752	2.47636
orf19.164		Ortholog(s) have lipase activity and peroxisomal matrix localization	0	0	0	0	0	0	0	0	1	1	1	1	1	1	1	1
orf19.1641		Ortholog(s) have cytosol, nucleus localization	44	38	51	20	50	24	72	36	3.26435	2.64675	2.88297	2.38386	3.033	2.59075	3.68409	3.14225
orf19.1642		Ortholog of S. cerevisiae Loc1, a nuclear protein involved in asymmetric localization of ASH1 mRNA in S. cerevisiae; Hap43-induced gene; Spider biofilm induced	1074	436	1165	257	1635	812	1405	434	111.147	37.4559	102.94	29.1674	145.856	81.7637	151.373	43.2758
orf19.1643		Ortholog(s) have serine-type endopeptidase activity, role in regulation of mitochondrion organization, signal peptide processing and mitochondrial inner membrane localization	1069	1468	933	1075	1486	1851	851	1407	65.2463	74.8824	48.4014	67.7973	79.4624	109.083	52.6315	83.4957
orf19.1646		Ortholog(s) have role in endonucleolytic cleavage in 5'-ETS of tricistronic rRNA transcript (SSU-rRNA, 5.8S rRNA and LSU-rRNA), more	1617	715	1443	458	3123	2026	1480	1414	39.0165	15.8084	29.5709	14.0897	65.9683	50.4493	36.3198	34.1285
orf19.1647		Ortholog(s) have role in ascospore wall assembly	13	24	16	16	23	15	17	15	1.88054	2.42664	1.79595	2.55307	2.29991	2.42169	1.87427	2.39924
orf19.1648	RAD50	Putative DNA double-strand break repair factor; involved in response to oxidative stress and drug resistance; flow model biofilm repressed	1048	1290	1332	1521	1029	1030	813	1321	17.3979	18.5427	18.5927	27.9049	15.0521	17.7697	12.3298	20.904
orf19.1649	RNA1	Putative GTPase-activating protein; protein level decreases in stationary phase cultures; Spider biofilm repressed	3541	4436	3520	4043	4054	3806	3044	3895	170.464	164.917	142.425	180.75	171.866	171.619	153.698	175.059
orf19.1650	TOM6	Predicted component of the TOM (translocase of outer membrane) complex, involved in protein import into mitochondria	1871	2860	1561	2105	2496	2669	1944	1955	288.525	337.685	207.537	299.567	348.072	403.435	314.396	290.255
orf19.1651		Ortholog of Candida dubliniensis CD36 : CD36_81960, Candida tropicalis MYA-3404 : CTRG_02378 and Candida albicans WO-1 : CAWG_02525	21	41	22	23	32	22	33	15	3.57946	5.1204	2.95149	4.82592	4.11815	4.08458	4.06795	3.15727
orf19.1652	POX1-3	Predicted acyl-CoA oxidase; farnesol regulated; stationary phase enriched protein; Spider biofilm induced	1450	1977	2419	611	1470	1485	1405	1360	39.5057	46.2131	57.1733	20.085	35.7038	41.7812	38.9432	36.8773
orf19.1653		Has domain(s) with predicted integral to membrane localization	1492	2074	2039	2261	1480	1621	922	1757	145.107	151.812	163.576	197.73	122.111	146.823	90.4897	158.401
orf19.1654		Predicted membrane protein; induced by prostaglandins	1640	2519	1732	2822	1611	1771	1432	2504	164.768	190.547	144.847	257.804	139.101	165.582	148.223	234.721
orf19.1655	PXP2	Putative acyl-CoA oxidase; enzyme of fatty acid beta-oxidation; induced during macrophage infection; opaque specific transcript; putative peroxisome targeting signal; Spider biofilm induced	37	198	98	64	71	79	74	82	2.00884	5.63896	3.033	3.51179	2.60244	3.62868	2.58287	3.62868
orf19.1655.3		Ortholog(s) have role in cation transport, regulation of membrane potential and plasma membrane localization	2333	3190	3789	2456	2817	2515	3056	3414	249.307	260.165	344.201	244.938	279.072	269.036	331.546	355.025
orf19.1656		Protein with a predicted FYVE/PHD zinc finger domain; Hap43-repressed; Spider biofilm induced	612	870	638	369	785	710	884	757	19.9103	24.3515	17.4054	14.8499	22.2219	23.4352	27.5448	23.3983
orf19.1658		Ortholog(s) have cell cortex, cellular bud neck, mating projection tip localization	3782	4791	4406	3770	3178	2777	3664	3069	160.32	153.419	154.332	152.476	115.588	109.594	160.32	120.76
orf19.1659	ALG8	Putative glucosyltransferase involved in cell wall mannan biosynthesis; transcription is elevated in nik1 and sln1 homozygous null mutants, but not in the chk1 null mutant; possibly an essential gene, disruptants not obtained by UAU1 method	717	1020	577	859	521	541	539	640	24.0049	29.3446	16.154	31.4608	15.5099	18.7754	16.7165	20.566
orf19.166	ASG1	Gal4p family zinc-finger transcription factor with similarity to S. cerevisiae Asg1p	720	649	768	500	782	568	718	592	15.3786	12.1925	13.4739	13.0807	14.2075	12.773	13.6125	11.9524
orf19.1661	DBP5	Ortholog(s) have RNA helicase activity, RNA-dependent ATPase activity, inositol hexakisphosphate binding activity and role in mRNA export from nucleus, translational termination	3733	4793	4258	4005	4609	4033	3832	4453	138.59	136.439	128.427	141.715	144.53	136.747	143	151.629
orf19.1662		Ortholog(s) have structural constituent of ribosome activity and mitochondrial small ribosomal subunit localization	1308	1573	795	983	2354	2412	1128	1394	73.3291	73.6041	38.0559	58.2884	117.923	130.516	64.9567	76.2655
orf19.1663	MNT2	Alpha-1,2-mannosyl transferase; adds 3rd mannose in cell-wall mannoprotein biosynthesis; partially redundant with Mnt1; role in adherence and virulence; expressed in yeast and hyphae; fungal-specific; Hap43-induced; Spider biofilm induced	1300	1479	911	1383	1185	1094	799	925	47.6212	45.9535	27.9361	53.5911	38.0334	40.739	28.6506	33.36
orf19.1664		Protein of unknown function; expression downregulated in an ssr1 null mutant	1099	2193	1931	2434	1023	1424	1403	1679	24.7378	41.1157	36.0359	56.5488	20.1594	32.175	30.2267	36.495
orf19.1665	MNT1	Alpha-1,2-mannosyl transferase; predicted type II Golgi membrane protein; adds 2nd mannose during cell-wall mannoprotein biosynthesis; required for wild-type virulence and adherence to epithelial cells; Hap43-induced	23202	27666	17453	24195	14269	12456	12156	13970	917.803	806.379	576.424	903.403	495.241	465.623	477.543	509.308
orf19.1666		Ortholog of Dig2, a MAP kinase-responsive inhibitor of Ste12; regulates mating-specific genes and invasive growth in S. cerevisiae; induced by alpha pheromone in SpiderM medium	3943	3064	3113	3402	2052	1525	1272	2106	147.627	90.9349	98.4483	122.523	64.0784	56.1358	45.8228	73.5777
orf19.1667		Protein with a predicted SWI/SNF-related matrix-associated actin-dependent regulator of chromatin subfamily domain; Hap43-repressed gene	414	467	473	464	448	431	351	409	7.78346	7.44795	7.2593	10.3803	7.10417	8.46955	5.599	7.23707
orf19.1667.1		Ortholog(s) have role in mitochondrial respiratory chain complex IV assembly and mitochondrial intermembrane space, nucleus localization	77	113	81	65	170	168	139	164	12.7392	15.7902	11.0978	12.8909	23.2694	26.348	20.3379	24.3887
orf19.1668		Protein of unknown function; expression downregulated in an ssr1 null mutant	195	201	247	152	343	250	398	381	7.51158	6.5494	7.57268	7.57798	10.4581	9.68934	12.4672	12.5799
orf19.1669	AFG3	Similar to S. cerevisiae Afg3p, a subunit of the mitochondrial inner membrane m-AAA protease; likely to be essential for growth, based on an insertional mutagenesis strategy	2370	3761	2561	2704	2939	2994	2024	2519	58.8626	77.3086	54.0776	68.9711	63.4811	74.7868	50.7482	61.6108
orf19.1670	BRO1	Class E vacuolar protein sorting factor; role in transport from multivesicular body to vacuole; not involved in Rim101 pathway; macrophage and pseudohyphal-repressed; flow model biofilm induced	519	877	795	563	670	660	576	600	11.5246	16.3433	14.3146	14.7106	12.5013	14.9392	11.085	12.3041
orf19.1671	UTR2	Putative GPI anchored cell wall glycosidase; role in adhesion, hyphal growth on Spider (not serum) medium; chitin-binding, glycosyl hydrolase domains; induced during cell wall regeneration; mRNA in yeast-form cells; Spider biofilm induced	2828	3280	2914	3772	2873	2692	3040	3171	106.765	99.7173	94.0249	139.864	91.0403	97.5169	119.245	113.175
orf19.1671.1		Predicted ORF added to Assembly 21 based on sequence re-analysis	0	0	2	0	0	0	0	1	1	1	1.19538	1	1	1	1	1.30956
orf19.1672		Alpha subunit of COPI vesicle coatomer complex; role in ER to Golgi vesicle-mediated transport, retrograde vesicle-mediated transport, Golgi to ER transport; flow model biofilm repressed	9266	10975	8520	11101	5656	5051	3996	5588	159.784	144.53	123.563	176.584	81.9768	83.7905	68.6237	90.4897
orf19.1673	PPT1	Putative serine/threonine phosphatase; induced in high iron	657	582	499	516	827	670	556	627	23.2292	18.0459	14.9587	21.3192	25.4219	24.0985	18.1749	21.2498
orf19.1674	CDC53	Cullin, a scaffold subunit of the SCF ubiquitin-ligase complexes; depletion leads to increased filamentous growth and premature cell death	2041	2287	2619	2095	1876	1608	1567	1765	50.1893	47.9013	55.4286	54.6858	40.6355	40.4512	39.0925	43.4147
orf19.1675		Ortholog(s) have role in positive regulation of catalytic activity	933	1399	834	1024	1028	837	1244	965	37.3284	47.8156	28.2745	44.2433	36.5175	34.5175	50.7587	38.5397
orf19.1676		Predicted potassium ion transporter; Spider biofilm induced	461	518	417	216	632	403	603	284	22.315	21.8393	17.0335	13.2476	26.5766	20.085	27.9766	13.1707
orf19.1677		Protein of unknown function; transcript detected on high-resolution tiling arrays	0	0	0	0	0	0	0	0	1	1	1	1	1	1	1	1
orf19.1678		Protein of unknown function; transcript detected on high-resolution tiling arrays	66	58	44	68	61	40	44	57	50.2919	38.2173	28.3737	55.0535	40.9909	31.6196	33.4207	43.5318
orf19.1679		Ortholog of C. parapsilosis CDC317 : CPAR2_503570, Debaryomyces hansenii CBS767 : DEHA2D15378g, Candida dubliniensis CD36 : CD36_81550 and Pichia stipitis Pignal : PICST_29773	20	30	20	21	24	6	12	7	2.29991	2.83674	1.99509	3.01714	2.34187	1.6474	1.52275	1.75427
orf19.168		Ortholog(s) have role in U4 snRNA 3'-end processing, exonucleolytic trimming to generate mature 3'-end of 5.8S rRNA from tricistronic rRNA transcript (SSU-rRNA, 5.8S rRNA and LSU-rRNA), more	710	458	627	385	917	677	765	503	45.0853	25.5347	33.8012	27.8161	50.9726	44.1571	48.8348	31.7452
orf19.1680	TFP1	Subunit of vacuolar H+-ATPase; stationary phase enriched protein; sumoylation target; Spider biofilm repressed	8116	11766	7841	9218	7227	6544	6160	7464	234.721	262.375	195.401	248.883	194.445	184.827	191.397	209.706
orf19.1681		Ortholog of C. parapsilosis CDC317 : CPAR2_503590, Candida tenuis NRRL Y-1498 : CANTEDRAFT_115755, Debaryomyces hansenii CBS767 : DEHA2D15334g and Candida dubliniensis CD36 : CD36_81530	252	316	450	216	178	151	226	202	24.2934	26.0198	36.0867	24.0371	15.1665	15.4734	20.2533	18.4897
orf19.1682		Membrane protein; Hap43p-repressed gene; repressed by nitric oxide	6160	8600	6273	5596	6634	6319	6472	6030	299.567	327.257	256.641	255.192	299.112	299.567	324.013	285.473
orf19.1683	PPH21	Putative protein phosphatase of the Type 2A-related family (serine/threonine-specific), similar to S. cerevisiae Pph21p; caspofungin repressed; possibly an essential gene, disruptants not obtained by UAU1 method	2312	3459	2783	2620	1895	1881	1585	1861	112.882	132.111	113.774	124.565	78.3743	87.9776	77.8766	85.3774
orf19.1684		Ortholog of C. parapsilosis CDC317 : CPAR2_503620, Debaryomyces hansenii CBS767 : DEHA2D15268g, Candida dubliniensis CD36 : CD36_81500 and Pichia stipitis Pignal : PICST_66925	490	733	496	674	549	603	479	640	15.8802	20.1726	13.3267	24.5579	15.4072	19.7098	14.0147	19.3577
orf19.1685	ZCF7	Predicted Zn(II)2Cys6 transcription factor; mutant shows reduced colony wrinkling on Spider medium and is unable to utilize mannitol as a carbon source; mutants have increased colonization of mouse kidneys	277	395	269	318	289	204	304	351	13.2081	16.053	10.766	17.489	11.8225	10.4806	12.6997	15.133
orf19.1686		Ortholog(s) have mitochondrion localization	232	425	266	308	345	280	264	390	9.03327	13.6607	8.64897	13.7829	11.085	11.1233	8.73014	13.36
orf19.1687		Ortholog of S. cerevisiae Prp43, an RNA helicase in the DEAH-box family that functions in both RNA polymerase I and polymerase II transcript metabolism; Hap43-induced gene	1502	693	1358	296	2778	1677	1511	1185	39.3919	16.4731	30.2389	10.5299	63.6829	45.3839	40.2857	30.8782
orf19.169	CHO2	Putative phosphatidyl-ethanolamine N-methyltransferase; fungal-specific (no human or murine homolog); amphotericin B repressed; Hap43p-induced gene	886	1207	565	900	1224	1123	742	983	18.2634	21.3192	10.1672	21.4947	21.8226	23.2694	14.0042	19.1665
orf19.1690	TOS1	Protein similar to alpha agglutinin anchor subunit; secreted; exogenously expressed protein is a substrate for Kex2 processing in vitro; fluconazole-induced; induced by alpha pheromone in SpiderM medium; Hap43-induced	21968	21264	19702	31745	21927	13834	24029	24484	802.785	589.648	605.071	1300.27	722.773	483.056	829.708	768.54
orf19.1691		Plasma-membrane-localized protein; filament induced; Hog1, ketoconazole, fluconazole and hypoxia-induced; regulated by Nrg1, Tup1, Upc2; induced by prostaglandins; flow model biofilm induced; rat catheter and Spider biofilm repressed	892	708	1430	662	2267	168	4959	555	71.4521	47.991	100.811	56.021	163.844	14.7603	402.134	44.4396
orf19.1693	CAS4	RAM cell wall integrity signaling network protein; cell separation, azole sensitivity; needed for hyphal growth; insertion mutation near 3' end of gene increases caspofungin sensitivity; pheromone/hyphal induced; flow biofilm repressed	3174	1998	3004	4262	2720	1623	1578	2434	24.3039	13.6826	19.2645	34.8318	18.457	13.4904	10.9852	17.7296
orf19.1697		Ortholog(s) have role in cytoplasmic translation and cytoplasm, polysomal ribosome localization	1615	1060	1496	967	2199	1649	1413	1091	96.2551	51.1642	75.0694	59.0266	111.949	94.4293	85.8071	62.5662
orf19.1698		Ortholog(s) have role in actin cytoskeleton organization and actin cortical patch localization	1213	1683	1072	1464	1114	1138	942	1175	31.3355	37.4199	23.6276	40.8747	25.6952	30.1413	23.5103	30.2267
orf19.1699	BZZ1	Protein similar to S. cerevisiae Bzz1p, which is an SH3 domain protein involved in the regulation of actin polymerization	1298	2047	1775	1667	1451	1407	1426	1653	41.5995	55.1611	48.654	57.0475	41.1274	46.6171	46.0806	52.9497
orf19.17	SCP1	Putative cortical actin cytoskeleton protein; constitutive expression independent of MTL or white-opaque status	249	270	244	225	231	243	266	276	24.0485	22.5177	19.6512	24.8321	19.7473	23.7697	24.3253	25.4219
orf19.1700	RPS7A	Ribosomal protein S7; genes encoding cytoplasmic ribosomal subunits, translation factors, and tRNA synthetases are downregulated upon phagocytosis by murine macrophage; Spider biofilm repressed	27252	24969	11740	13865	34048	28667	20841	20846	1926.85	1485.91	829.708	1199.71	1996.7	1914.24	1418.4	1560.94
orf19.1701	RKI1	Ortholog(s) have ribose-5-phosphate isomerase activity, role in pentose-phosphate shunt, pyridoxine biosynthetic process and cytoplasm, nucleus localization	998	882	1493	425	1121	1138	1043	1132	67.3175	49.7078	87.1692	31.8141	65.7097	76.4589	72.7606	74.0509
orf19.1702	ARF3	Similar to but not orthologous to S. cerevisae Arf3; transcript filament induced; Tup1 regulated; rat catheter biofilm repressed (see Locus History Note for Assembly 19 correction)	3233	3015	2514	4122	1737	1433	1919	2365	216.335	161.939	146.026	260.759	101.974	95.2107	136.178	154.902
orf19.1704	FOX3	Putative peroxisomal 3-oxoacyl CoA thiolase; transcript regulated by white-opaque switch; Spider biofilm induced	527	565	1097	318	349	293	252	322	25.5856	23.7697	44.3786	18.4897	15.0427	15.1916	11.1307	14.8499
orf19.1706	MET18	Putative protein with a predicted role in nucleotide excision repair (NER) and RNA polymerase II (RNAP II) transcription; Plc1p-regulated	529	423	607	342	471	236	353	236	11.2913	7.91875	10.681	9.4299	8.54228	6.04003	6.64557	5.599
orf19.1707		Ortholog of Candida albicans WO-1 : CAWG_02476	62	51	73	27	60	40	40	24	10.766	7.7555	10.444	6.65373	8.81907	7.83745	6.07361	4.7986
orf19.1708		Protein of unknown function; Spider biofilm induced	474	159	433	46	663	335	588	209	39.491	12.295	30.5726	6.17214	48.5714	28.5507	49.7772	16.9427
orf19.1709		Sterol carrier domain protein; alkaline downregulated; colony morphology-related gene regulation by Ssn6; Spider biofilm induced	1132	1470	1712	1036	962	994	972	1135	124.153	124.505	154.979	109.494	87.4726	102.576	107.57	115.369
orf19.171	DBP2	Putative DEAD-box family ATP-dependent RNA helicase; flucytosine induced; repressed in core stress response	6308	5759	4697	3465	10707	6133	5184	5303	215.93	157.116	138.219	119.798	337.685	210.495	192.813	175.651
orf19.1710	ALI1	Putative NADH-ubiquinone oxidoreductase; in detergent-resistant membrane fraction (possible lipid raft component); predicted N-terminal acetylation; nitric oxide-repressed; plasma membrane-localized; protein decreases in stationary phase	2399	3464	2135	1936	2872	2865	2746	2938	137.225	148.329	101.582	105.294	138.465	151.14	159.964	154.787
orf19.1711	END3	Regulated by Gcn4p; induced in response to amino acid starvation (3-aminotriazole treatment)	1236	1649	1548	1533	1013	1119	807	1115	62.431	68.8038	67.1958	78.3297	44.7103	57.7232	41.2073	55.4286
orf19.1712	GEA2	Putative ARF GTP/GDP exchange factor; induced in low iron; flow model biofilm repressed	2545	2668	2309	2899	1568	1282	1148	1588	44.6438	40.1251	34.4017	53.9257	24.3887	23.3065	19.1581	27.2388
orf19.1714	PGA44	Putative GPI-anchored protein	74	107	72	62	136	95	123	78	4.51131	5.16575	3.48208	4.94222	6.25068	5.86913	5.56982	4.65571
orf19.1715	IRO1	Putative transcription factor; role in iron utilization, pathogenesis; both IRO1 and adjacent URA3 are mutated in strain CAI4; suppresses S. cerevisiae aft1 mutant low-iron growth defect; hyphal-induced; reports differ about iron regulation	2469	5012	2091	6262	3441	4128	4280	6477	76.8959	124.153	55.2516	184.248	91.2165	123.919	139.729	192.049
orf19.1716	URA3	Orotidine-5'-phosphate decarboxylase; pyrimidine biosynthesis; gene used as genetic marker; decreased expression when integrated at ectopic chromosomal locations can cause defects in hyphal growth and virulence; Spider biofilm repressed	900	1166	880	586	1543	1208	804	802	59.2796	63.6829	49.3812	41.4285	87.6556	79.6724	53.5666	52.6315
orf19.1717		Ortholog of C. parapsilosis CDC317 : CPAR2_502880, Candida tenuis NRRL Y-1498 : CANTEDRAFT_101483, Debaryomyces hansenii CBS767 : DEHA2A11990g and Candida dubliniensis CD36 : CD36_81270	98	138	102	66	91	122	96	91	5.34601	6.10688	4.41107	4.97181	4.18153	6.84523	4.2731	5.04722
orf19.1718	ZCF8	Predicted Zn(II)2Cys6 transcription factor; repressed by fluphenazine treatment; required for yeast cell adherence to silicone substrate	410	563	534	565	489	393	419	454	9.5589	11.1157	10.1958	15.133	9.53676	9.67375	8.40591	9.71638
orf19.1719	SGA1	Putative glucoamylase; induced in oralpharyngeal candidasis; rat catheter and Spider biofilm induced	412	738	777	280	355	258	471	278	13.8451	20.7855	20.9891	11.5607	10.2939	9.57504	14.0504	9.01698
orf19.172	RPC19	Putative RNA polymerases I and III subunit AC19; Hap43-induced; rat catheter biofilm induced	897	817	913	388	1701	1143	1218	745	80.4924	60.6096	69.5023	37.3604	133.413	99.7745	114.211	65.7097
orf19.1720		Ortholog(s) have role in mitotic recombination	355	626	346	452	482	374	602	659	9.29605	13.5526	7.55961	13.6826	10.4321	10.2312	13.3869	15.0849
orf19.1721	NCE103	Carbonic anhydrase; converts of CO2 to bicarbonate; essential for virulence in host niches with limited CO2, normal white-opaque switch; Mnl1-induced in weak acid stress; Hap43-induced gene; F-12/CO2, rat catheter, Spider biofilm induced	1229	2975	590	1273	1581	726	1029	799	85.3774	162.218	34.1139	87.1692	92.7098	50.7211	72.8533	53.9607
orf19.1722		Ortholog of Candida albicans WO-1 : CAWG_02462	1	4	1	0	2	0	1	4	1.27289	2.01875	1.18247	1	1.4832	1	1.19223	2.5962
orf19.1723		Ortholog(s) have role in response to purine-containing compound and cytoplasm, nucleus localization	612	1391	847	850	749	761	865	890	42.5152	80.3796	50.3919	61.9456	45.6567	54.3564	61.4582	61.2552
orf19.1724		Protein of unknown function; induced by nitric oxide independent of Yhb1p	83	33	101	21	60	13	72	13	12.2359	4.77329	12.2359	4.91607	7.94724	3.21777	9.34291	3.12592
orf19.1725		Putative adhesin-like protein	572	834	473	673	527	410	561	622	13.1995	16.2522	9.35793	17.8886	10.4222	10.2494	11.2529	13.1474
orf19.1727	PMC1	Vacuolar calcium P-type ATPase; transcript regulated by calcineurin and fluconazole; mutant shows increased resistance to fluconazole, lithium; increased sensitivity to calcium; Spider biofilm induced	3457	4192	3111	3353	3185	1838	2655	2494	55.4533	56.2783	42.5152	56.8206	44.6643	30.0242	43.1613	39.8038
orf19.1728		Ortholog of C. parapsilosis CDC317 : CPAR2_503840, Debaryomyces hansenii CBS767 : DEHA2A09042g, Candida dubliniensis CD36 : CD36_81190 and Pichia stipitis Pignal : PICST_42519	20	54	31	26	35	20	27	35	2.85198	5.32093	3.16308	4.34676	3.76823	3.36074	2.85836	4.39979
orf19.1729		Putative transcription factor with zinc finger DNA-binding motif	581	877	832	678	622	547	659	684	24.9711	31.728	29.3634	31.6581	23.1503	23.6389	26.8058	28.2621
orf19.173		C2H2 transcription factor; induced by Mnl1 under weak acid stress	936	1417	1636	666	1170	666	1541	875	16.1428	20.8286	22.8255	13.9923	17.5185	12.2281	24.5968	14.0147
orf19.1730		HMG-box protein; Spider biofilm repressed	1576	2218	1826	2130	1491	1468	1263	1666	95.5624	107.256	93.9511	127.398	77.4991	86.1614	77.797	95.4182
orf19.1734		Putative ATPase and nucleosome spacing factor; heterozygous null mutant displays sensitivity to virgineone	2371	2467	2862	2800	2042	1613	1415	1701	37.7609	34.1621	39.2332	48.057	28.8953	26.4816	21.8526	26.7608
orf19.1735		Ortholog(s) have U2-type spliceosomal complex localization	59	39	117	18	110	83	77	65	8.49204	5.14467	13.0547	4.16825	12.8041	11.9819	9.3201	8.62175
orf19.1736		Protein of unknown function; transcript detected on high-resolution tiling arrays	386	792	445	336	389	352	593	285	28.2226	48.688	27.3324	27.8281	25.1069	26.2033	43.5875	20.29
orf19.1737		Ortholog of Candida albicans WO-1 : CAWG_01802	7	14	7	4	5	5	5	4	2.19771	3.14225	1.88842	2.03254	1.70082	2.28383	1.57824	1.97316
orf19.1738	UGP1	UTP-glucose-1-phosphaturidyl transferase; localizes to yeast, not hyphal cell surface; Hog1-repressed; stationary phase enriched; induced in oralpharyngeal candidasis; rat catheter biofilm repressed; Bcr1-repressed in RPMI a/a biofilms	14056	16227	18285	19147	10150	8347	11433	13131	571.794	490.461	620.197	716.952	364.457	321.734	460.363	484.488
orf19.1738.1		Protein involved in microtubule morphogenesis; required for protection from excess free beta-tubulin; possibly involved the beta-tubulin folding; Spider biofilm repressed	1183	1693	1155	1798	1037	1263	1103	1642	189.125	202.72	155.392	265.542	144.847	195.611	186.409	250.785
orf19.1741	DIT1	Ortholog(s) have catalytic activity and role in ascospore wall assembly	0	0	0	0	0	0	0	0	1	1	1	1	1	1	1	1
orf19.1742	HEM3	Hydroxymethylbilane synthase; converts 4-porphobilinogen to hydroxymethylbilane in heme biosynthesis; induced in high iron, CO2; alkaline repressed; regulated by Sef1, Sfu1, and Hap43; rat catheter and Spider biofilm induced	1285	1583	1256	1060	1152	995	1578	1793	60.5695	62.1394	50.4294	53.1137	47.2846	47.776	77.61	82.4382
orf19.1743	ACS1	Acetyl-CoA synthetase; induced by human neutrophils; fluconazole-repressed; regulated by Nrg1/Mig1; colony morphology-related gene regulation by Ssn6; only in stationary phase cultures; rat catheter biofilm repressed, Spider biofilm induced	4693	9426	6567	3978	4918	5325	4261	5057	129.958	192.51	149.141	105.597	115.863	135.55	119.89	128.307
orf19.1744	HEM4	Putative uroporphyrinogen III synthase; induced in high iron or elevated CO2; alkaline, Hap43-repressed	459	432	539	241	680	532	473	587	30.2532	25.1913	30.2267	19.2645	39.6924	36.0012	30.8687	38.6699
orf19.1745		Protein of unknown function; Hap43-repressed gene	291	362	360	275	398	281	361	548	12.7992	13.4739	12.8096	14.1914	14.6325	12.7446	13.8731	21.7883
orf19.1746		Protein similar to S. cerevisiae meiosis-specific, spore-wall-localized protein Ssp2p, which is required for wild-type outer spore wall formation in S. cerevisiae; possibly an essential gene (UAU1 method); Hap43p-repressed	0	1	1	0	0	0	0	0	1	8.71124	8.46955	1	1	1	1	1
orf19.1747	KIP2	Putative kinesin-related motor protein involved in mitotic spindle positioning; repressed by alpha pheromone in SpiderM medium; periodic mRNA expression, peak at cell-cycle G2/M phase	531	626	560	496	378	433	759	322	16.5841	16.8632	14.6029	18.2193	10.3666	14.3775	21.904	9.76814
orf19.1748		Protein of unknown function; shows colony morphology-related gene regulation by Ssn6	50	98	93	61	61	86	69	113	2.48001	3.49248	3.05424	3.54227	2.47205	3.98223	2.57848	4.43231
orf19.175		Ortholog of C. parapsilosis CDC317 : CPAR2_802450, Candida tenuis NRRL Y-1498 : CANTEDRAFT_113969, Debaryomyces hansenii CBS767 : DEHA2A13002g and Candida dubliniensis CD36 : CD36_27430	231	442	336	251	314	205	365	545	9.8692	15.6193	11.5607	12.5548	11.112	9.36309	13.2081	20.6445
orf19.1750	SLR1	Protein similar to mammalian SR-like RNA splicing factor; involved in filamentous growth and virulence; gene has intron; Spider biofilm repressed	3790	4860	4990	3759	3468	3136	2823	3164	244.058	240.838	268.536	226.355	207.537	198.783	193.643	193.643
orf19.1751	SPT23	Protein involved in regulation of unsaturated fatty acid biosynthesis; controls the expression of the Ole1p delta-9-fatty acid desaturase	4494	5217	4127	5604	5302	3433	4456	4428	116.075	106.369	89.1564	139.413	116.918	84.923	117.44	105.694
orf19.1753	PUS7	Pseudouridine synthase; catalyzes pseudouridylation in U2 snRNA, 5S rRNA, cytoplasmic tRNAs and in pre-tRNA(Tyr); F-12/CO2 early biofilm induced	1160	973	744	518	2557	1935	1096	1262	32.0947	23.9377	17.7956	17.7582	62.2894	55.411	29.864	34.9757
orf19.1754		Putative calmodulin-dependent protein kinase; possibly an essential gene, disruptants not obtained by UAU1 method	1579	2568	2064	2123	1730	1680	1636	2299	59.8614	80.6014	67.2244	80.9179	57.3622	64.4435	63.2718	84.923
orf19.1755	SET2	Ortholog(s) have histone methyltransferase activity (H3-K36 specific) activity	1170	1092	1053	983	1285	871	892	963	27.9049	23.0263	21.3411	26.946	27.0425	21.6355	20.1873	22.4095
orf19.1756	GPD1	Glycerol-3-phosphate dehydrogenase; glycerol biosynthesis; regulated by Efg1; regulated by Tsa1, Tsa1B under H2O2 stress conditions; Sflow model and Spider biofilm induced	2036	1998	1567	1339	2040	1615	1127	1676	68.8366	56.5488	44.948	48.4014	59.5705	55.9235	38.4593	55.8765
orf19.1757		Putative C2H2 transcription factor; expression upregulated in clinical isolates from HIV+ patients with oral candidiasis; Spider biofilm induced	479	364	460	401	478	320	432	352	15.3502	10.3909	12.2634	15.4072	13.1231	11.015	12.3235	10.7927
orf19.1759	PHO23	Ortholog(s) have methylated histone residue binding activity	936	1147	1104	1087	987	894	916	1078	33.9657	36.3081	34.5175	43.0136	31.8614	33.8087	33.4749	39.4391
orf19.176	OPT4	Oligopeptide transporter; detected at germ tube plasma membrane; transcript inducede during phagocytosis by macrophages; fungal-specific; Hap43-repressed; merged with orf19.2292 in Assembly 20; rat catheter and Spider biofilm induced	80	308	234	96	297	243	846	482	2.65676	6.4008	4.78232	3.73449	6.0969	6.41514	16.7494	10.1672
orf19.1760	RAS1	RAS signal transduction GTPase; regulates cAMP and MAP kinase pathways; role in hyphal induction, virulence, apoptosis, heat-shock sensitivity; nonessential; plasma membrane-localized; complements viability of S. cerevisiae ras1 ras2 mutant	16072	17352	19224	20116	13966	12724	11575	15573	794.896	645.617	858.511	958.252	623.33	623.33	564.437	689.905
orf19.1761		Predicted olichyl-diphosphooligosaccharide-protein glycotransferase; role in protein N-linked glycosylation; Spider biofilm repressed	1564	2079	1455	2016	1083	1037	898	1257	139.729	140.525	107.626	165.259	80.146	87.1068	79.7413	102.816
orf19.1762	OCA1	Putative protein phosphatase of the PTP family (tyrosine-specific); ortholog of S. cerevisiae Oca1; mutant is viable; mutant shows virulence defect	611	779	713	508	655	594	565	648	40.5013	44.2178	40.8167	36.9221	38.6035	40.514	38.0559	43.1042
orf19.1763	IFR1	Predicted oxidoreductase/dehydrogenase; induced by nitric oxide; rat catheter and Spider biofilm induced	54	108	166	60	91	109	155	144	3.30837	4.76437	6.57114	4.3744	4.04855	5.99461	6.24223	6.71256
orf19.1764		Protein of unknown function; rat catheter and Spider biofilm induced	1452	1895	2167	1249	1419	1125	1238	1278	57.2114	62.3974	73.9297	52.5945	48.9761	45.6272	49.2442	50.2919
orf19.1765		Secreted protein; fluconazole-induced	612	471	561	438	717	348	637	374	25.2494	17.0496	19.3426	21.1102	25.6642	15.256	24.8551	14.5555
orf19.1766		Secreted protein; fluconazole-induced	57	28	67	25	34	9	37	7	3.98223	2.23047	3.6318	2.796	2.4623	1.72712	2.50099	1.56991
orf19.1767		Ortholog(s) have protein complex scaffold, ubiquitin-specific protease activity, role in histone H3-K4 methylation, histone H3-K79 methylation, histone deubiquitination and DUBm complex, SAGA complex, SLIK (SAGA-like) complex localization	257	285	262	217	263	229	234	187	7.49449	7.00063	6.25068	8.07537	6.44951	7.2593	5.68032	5.6631
orf19.1768		Ortholog of C. parapsilosis CDC317 : CPAR2_407480, Candida dubliniensis CD36 : CD36_24170, Candida orthopsilosis Co 90-125 : CORT0C06830 and Spathaspora passalidarum NRRL Y-27907 : SPAPADRAFT_65786	128	265	163	179	365	395	214	495	3.50502	5.24744	3.29752	5.6963	6.80456	9.01159	4.18153	9.67375
orf19.1769		Ortholog(s) have G-protein beta/gamma-subunit complex binding, actin binding activity, role in positive regulation of transcription from RNA polymerase II promoter by pheromones, protein folding and cytoplasm localization	217	258	237	223	243	216	169	230	28.5604	29.7529	26.4552	32.5274	28.2745	28.8708	21.3552	30.0724
orf19.177		Has domain(s) with predicted phosphatidylinositol binding activity and role in cell communication	548	592	375	341	464	301	517	304	14.4667	13.4988	8.65985	11.1984	10.6294	8.9022	12.0952	7.99313
orf19.1770	CYC1	Cytochrome c; complements defects of S. cerevisiae cyc1 cyc7 double mutant; induced in high iron; alkaline repressed; repressed by nitric oxide; Hap43-dependent repression in low iron; regulated by Sef1, Sfu1	4991	6401	5210	3884	6862	7351	4908	7902	510.596	484.488	430.692	354.148	611.588	695.332	488.689	699.813
orf19.1771	CWC22	Predicted spliceosome-associated protein; role in pre-mRNA splicing; Spider biofilm induced	332	214	367	248	338	307	297	262	11.7192	6.89004	10.8539	10.8799	10.2173	11.4115	9.24201	8.9022
orf19.1772		Ortholog(s) have mitochondrion localization	472	269	287	169	793	595	369	428	10.9221	5.71381	5.75496	5.85013	15.181	13.9992	7.49449	9.20643
orf19.1773	RAP1	Transcription factor; binds telomeres and regulatory sequences in DNA; involved in telomere maintenance; represses hyphal growth under yeast-favoring conditions; similar to (but shorter than) S. cerevisiae Rap1	785	1080	646	492	1103	886	809	783	30.7808	36.495	21.5745	23.0035	38.1177	35.4107	31.4261	30.4979
orf19.1774		Predicted dehydrogenase; transcript upregulated in an RHE model of oral candidiasis; virulence-group-correlated expression; Spider biofilm repressed	26	31	98	18	26	29	35	21	2.21306	2.25195	4.67562	2.21981	1.96797	2.85836	2.28383	2.35668
orf19.1776		Putative pantetheine-phosphate adenylyltransferase (PPAT); which catalyzes 4th step in coenzyme A biosynthesis from pantothenate; rat catheter biofilm repressed	232	373	269	211	185	251	148	225	14.8499	20.1211	14.2308	16.1073	10.2862	16.4086	8.54957	13.3267
orf19.1777		Ortholog(s) have ubiquitin-specific protease activity, role in endocytosis, protein deubiquitination, regulation of protein kinase activity and cell division site, cytosol, nucleus, peroxisome, transport vesicle localization	2243	2893	3374	2432	2163	1777	2059	2086	30.8934	34.6966	39.8955	36.5505	26.4711	25.3903	27.8546	28.5968
orf19.1778		Ortholog of Candida albicans WO-1 : CAWG_06075	1	4	3	0	3	1	6	2	1.17834	1.69064	1.43074	1	1.46194	1.37118	1.91049	1.64181
orf19.1779	MP65	Cell surface mannoprotein; cell-wall glucan metabolism, adhesion; adhesin motif; O-glycosylation; induced by heat, germ tube formation, wall regeneration; mycelial antigen; diagnostic marker; fluconazole-repressed; Spider biofilm induced	37705	38095	43269	38723	31519	20576	47355	31205	1498.85	1212.6	2523.67	2352.7	1255.84	906.633	1964.19	1183.76
orf19.178		Ortholog of C. parapsilosis CDC317 : CPAR2_205480, Candida tenuis NRRL Y-1498 : CANTEDRAFT_115156, Debaryomyces hansenii CBS767 : DEHA2E22154g and Candida dubliniensis CD36 : CD36_32460	387	471	502	349	396	280	280	300	52.1357	53.383	58.6112	50.1893	46.5433	38.5839	38.1776	40.4681
orf19.1780		Has domain(s) with predicted catalytic activity	23	19	14	18	24	9	22	14	2.10256	1.82157	1.50083	2.28703	1.95229	1.70641	1.82157	1.97946
orf19.1782		Membrane-localized protein of unknown function	2467	3601	1888	3404	1994	2220	1691	2253	168.473	185.066	110.076	212.068	118.099	142.245	119.013	143.85
orf19.1782.1		Protein of unknown function; ORF added to Assembly 21 based on comparative genome analysis; has intron	0	0	0	0	0	0	0	0	1	1	1	1	1	1	1	1
orf19.1783	YOR1	Protein similar to S. cerevisiae Yor1; ABC-type plasma membrane transporter involved in resistance to aureobasidin A; white cell type-specific transcript; Spider biofilm induced	2104	998	2308	891	2045	877	1433	909	29.1803	12.7252	27.1189	15.6032	25.2384	13.5466	18.9668	12.5445
orf19.1785		Protein with a PI31 proteasome regulator domain; Hap43-repressed; flow model biofilm induced	928	1518	2770	836	1049	1249	1092	1160	47.1217	63.7173	122.382	45.1144	46.2131	64.0057	55.752	57.8009
orf19.1789		Ortholog(s) have mitochondrion localization	304	492	238	272	508	527	262	428	13.4824	18.2861	9.03327	14.2694	19.1036	22.7481	10.0436	17.2298
orf19.1789.1	LYS1	Saccharopine dehydrogenase (biosynthetic); enzyme of alpha-aminoadipate lysine biosynthesis pathway; functionally complements S. cerevisiae lys1 mutation; fungal-specific (no human or murine homolog)	4262	5231	8393	4662	3516	4087	2677	6916	210.942	198.127	357.111	216.478	156.807	200.595	140.525	343.415
orf19.1791		Putative protein with a predicted role in 60S ribosomal subunit biogenesis; Hap43p-induced gene; ortholog of S. cerevisiae MAK11	1378	596	1125	591	1965	1012	975	711	58.0274	22.206	40.6071	28.2621	72.9406	43.7095	41.5995	29.699
orf19.1792		Ortholog(s) have ubiquitin-protein ligase activity	971	1137	1100	1273	579	554	482	792	25.2547	25.2865	23.7072	35.1886	13.2306	15.294	11.3514	19.5828
orf19.1793		Ortholog(s) have phosphatidylinositol binding activity, role in cellular response to nitrogen starvation, piecemeal microautophagy of nucleus and Golgi apparatus, endosome, extrinsic to membrane, fungal-type vacuole localization	601	711	627	818	643	735	634	1125	16.7562	17.0987	14.5632	25.4047	15.5803	20.5994	16.0059	29.904
orf19.1794		Ortholog(s) have RNA binding, translation regulator activity and role in Group I intron splicing, mitochondrial respiratory chain complex IV biogenesis, positive regulation of mitochondrial translation	154	215	115	133	188	222	188	172	9.61993	11.3876	6.15311	10.3024	9.80872	14.0042	9.91126	9.8343
orf19.1795	PUF3	Ortholog os S. cerevisiae Puf3; mRNA-binding protein involved in RNA catabolism; mutant is viable	949	1428	691	1040	1207	1140	760	1183	19.6214	25.3356	12.2759	24.7167	21.7672	23.9477	14.6481	23.2201
orf19.1795.1		Ortholog(s) have role in protein targeting to ER, signal peptide processing and signal peptidase complex localization	875	976	755	1050	581	515	540	637	119.013	104.721	85.8071	136.87	65.7853	68.0857	72.92	80.9905
orf19.1796		Putative glyoxylate reductase; acts on glyoxylate and hydroxypyruvate substrates; Spider biofilm repressed	2316	3882	4095	2856	2119	2326	2402	2560	109.311	143	161.939	133.073	84.8567	104.65	117.764	114.211
orf19.1797		D-arabinose 5-phosphate isomerase; has GutQ domain which is associated with phosphosugar binding; other biofilm induced; rat catheter and Spider biofilm induced; F-12/CO2 early biofilm induced	1200	1553	1415	1161	893	762	794	746	48.9177	52.8347	48.9761	50.2919	31.8419	32.016	31.9846	30.1739
orf19.1798	TSC2	Putative GTPase-activating protein; similar to mammalian tuberin; involved in control of filamentous growth; mutants are viable	469	627	446	539	521	550	429	518	7.47359	8.16992	5.79004	10.103	6.89004	8.97778	5.67079	7.57798
orf19.1799	GAP5	Putative general amino acid permease; fungal-specific (no human or murine homolog)	1720	2179	1604	1202	2360	1946	2151	2547	55.8328	59.2369	44.1881	41.8366	66.6332	63.9293	72.4903	80.6602
orf19.18	IMH3	Inosine monophosphate (IMP) dehydrogenase; enzyme of GMP biosynthesis; target of mycophenolic acid and mizoribine monophosphate; antigenic during infection; repressed in core stress response; snoRNA snR54 encoded within IMH3 intron	15241	14228	8748	5661	21559	14831	12406	12172	547.112	380.938	257.236	188.178	702.621	517.838	445.494	407.991
orf19.1800		Protein of unknown function; Spider biofilm induced	444	418	918	337	572	332	612	422	17.5784	14.7028	29.9463	16.3139	19.9356	14.1685	22.7563	15.7177
orf19.1801	CBR1	Putative cytochrome B5 reductase; plasma membrane-localized	3659	5154	3688	4934	4752	4723	4533	5636	200.922	215.593	172.506	251.261	245.49	257.804	259.237	302.502
orf19.1802		Putative termination and polyadenylation protein; repressed by prostaglandins; Spider biofilm induced	860	1198	1094	582	1995	1613	1494	1554	27.3155	32.6291	29.0839	21.8651	55.1293	51.9074	47.269	48.9478
orf19.1803	CDC43	Beta subunit of heterodimeric protein geranylgeranyltransferase type I; GGTase I enzyme binds zinc, is Mg-dependent; Cdc42p is GGTase I substrate	242	231	239	242	338	253	265	339	12.0148	10.131	10.0936	14.2517	14.132	13.1308	11.4944	15.2644
orf19.1804		Ortholog(s) have mitochondrion localization	717	946	529	637	869	874	606	794	39.6497	44.9254	24.9148	38.4473	42.6088	49.8849	33.5544	44.335
orf19.1805	PEX14	Ortholog(s) have protein binding, bridging activity, role in protein import into peroxisome matrix, docking and peroxisomal membrane localization	1177	1844	1416	1082	1340	1179	1354	1296	47.9165	62.3633	48.808	46.6171	47.4408	48.8348	55.4996	52.3312
orf19.1806		Ortholog of C. parapsilosis CDC317 : CPAR2_203900, Debaryomyces hansenii CBS767 : DEHA2G22374g, Candida dubliniensis CD36 : CD36_30340 and Pichia stipitis Pignal : PICST_33758	16	16	15	12	13	8	21	4	1.82529	1.71779	1.57311	1.91973	1.52275	1.65885	1.79063	1.38379
orf19.1808	MED5	RNA polymerase II mediator complex subunit; transcription positively regulated by Tbf1p	713	722	663	834	671	535	442	604	15.59	13.6998	12.0952	20.7578	12.5799	12.3669	8.65985	12.3995
orf19.1813	FLC2	Protein involved in heme uptake; putative FAD transporter, similar to S. cerevisiae Flc2p	2362	2835	2142	2473	2085	1568	1913	2088	50.3919	50.8844	39.2545	56.3296	39.2545	34.4474	41.5428	44.8757
orf19.1814	STT4	Putative phosphatidylinositol-4-kinase	3041	3316	3775	3603	2248	2206	1535	2464	32.0752	30.8306	33.9768	41.1157	21.2783	24.2449	15.4703	25.4856
orf19.1815		Ortholog of S. cerevisae/S. pombe Tif6; constituent of 66S pre-ribosomal particles; Spider biofilm induced	16372	3698	21343	3837	14880	4326	13132	3186	1066.16	186.949	1677.04	236.241	924.189	280.41	832.674	199.525
orf19.1816	ALS3	Cell wall adhesin; epithelial adhesion, endothelial invasion; alleles vary in adhesiveness; immunoprotective in mice; binds SspB adhesin of S. gordonii in mixed biofilm; induced in/required for Spider biofilm; flow model biofilm repressed	113287	192023	71971	314179	124772	121365	120140	238066	1701.6	2755.24	1418.4	5383.42	1638.61	1744.93	1874.28	3714.38
orf19.182		Ortholog(s) have rRNA (guanine-N1-)-methyltransferase activity, role in rRNA modification and endoplasmic reticulum, mitochondrion localization	791	912	603	623	1313	1203	699	831	33.9388	34.3061	22.2355	30.3388	50.0554	53.5911	29.8023	35.8925
orf19.1821		Protein of unknown function; repressed by alpha pheromone in SpiderM medium	0	0	0	0	0	0	0	0	1	1	1	1	1	1	1	1
orf19.1822	UME6	Zn(II)2Cys6 transcription factor; role in hyphal extension, virulence, adherence to plastic; filament induced; regulated by Nrg1/Tup1/Rfg1, alkaline conditions; expression promotes highly filamentous biofilms; rat catheter biofilm induced	1425	1406	963	2168	1523	2255	1029	1632	13.9698	12.0148	8.19188	23.6749	12.7252	21.7672	8.93462	14.5632
orf19.1823		Predicted membrane protein; transcript repressed by ciclopirox olamine	692	823	564	1223	566	483	559	994	15.9886	16.3739	11.1401	30.2532	11.4212	11.9631	11.5068	21.5199
orf19.1824	PGA50	Putative GPI-anchored protein; adhesin-like protein	0	5	1	0	1	0	1	2	1	1.30018	1.00665	1	1.03365	1	1.02424	1.26871
orf19.1825		Protein of unknown function; mutants are viable; filament induced; regulated by Nrg1, Rfg1, Tup1	71	141	63	74	194	148	323	301	3.03962	4.43231	2.28703	3.96154	5.56982	5.68953	8.79308	8.93462
orf19.1826	MDM34	Putative zinc finger transcription factor; macrophage-downregulated; flow model biofilm induced; flow model and Spider biofilm induced	552	713	1002	307	998	790	721	725	17.13	18.9292	25.3655	11.9039	26.5025	24.5096	20.6758	21.2558
orf19.1827		Protein of unknown function; flow model biofilm induced; induced by alpha pheromone in SpiderM medium	10	14	9	3	5	5	12	1	1.43074	1.56593	1.30718	1.28086	1.18247	1.421	1.37515	1.15709
orf19.1828	BUD16	Putative pyridoxal kinase; a key enzyme in pyridoxal 5'-phosphate synthesis, the active form of vitamin B6; involved in bud-site selection and genome integrity in S. cerevisiae; induced by alpha pheromone in SpiderM medium	310	289	278	167	342	317	337	213	16.3522	13.334	12.3041	11.0609	15.6513	17.1682	16.0487	10.8395
orf19.183	HIS3	Imidazoleglycerol-phosphate dehydratase, enzyme of histidine biosynthesis; functionally complements S. cerevisiae his3-1 mutation; hyphal-induced expression; regulated by Gcn2p and Gcn4p; fungal-specific (no human or murine homolog)	1131	587	1477	386	798	483	805	419	107.451	46.5433	119.798	38.865	64.5966	46.233	78.4533	38.5201
orf19.1830		Protein of unknown function; Hap43-induced; rat catheter and Spider biofilm induced	596	250	873	196	602	300	498	268	58.5594	21.6912	73.8892	22.7764	51.612	29.9801	49.049	25.6295
orf19.1831		Ortholog of Candida albicans WO-1 : CAWG_00374	0	1	1	0	5	0	2	0	1	1.09895	1.05784	1	1.59232	1	1.17834	1
orf19.1832	FCY23	Putative transporter; Gcn4p-regulated; more similar to S. cerevisiae Tpn1p, which is a vitamin B6 transporter, than to purine-cytosine permeases	1428	1260	1665	642	1240	728	1034	713	48.654	36.7075	48.2676	25.3356	37.037	25.5347	35.2814	23.5103
orf19.1833		Ortholog(s) have pseudouridine synthase activity, role in box H/ACA snoRNA 3'-end processing, rRNA pseudouridine synthesis, snRNA pseudouridine synthesis and 90S preribosome, box H/ACA snoRNP complex, cytosol localization	6570	5095	5075	2169	11545	6712	6946	4845	260.165	159.043	172.252	85.6239	422.355	266.442	286.929	181.64
orf19.1834		Ortholog of C. parapsilosis CDC317 : CPAR2_212580, Debaryomyces hansenii CBS767 : DEHA2G11770g, Candida dubliniensis CD36 : CD36_09960 and Pichia stipitis Pignal : PICST_51041	500	495	472	638	459	350	379	509	11.9075	10.3587	9.49698	17.4605	9.35266	9.2152	8.01326	11.3514
orf19.1835	PEA2	Putative coiled-coil polarisome; predicted role in polarized morphogenesis, cell fusion, and low affinity Ca2+ influx; rat catheter biofilm induced	650	568	621	516	664	566	1030	666	19.8855	15.4615	15.8486	18.816	18.0459	18.0459	30.3527	19.4445
orf19.1836	APN2	Putative class II abasic (AP) endonuclease; flucytosine induced	341	267	394	285	400	308	344	294	16.0381	11.1742	15.256	16.1428	16.3985	15.1535	14.7498	12.9459
orf19.1837	TBP1	Transcription initiation factor; binds TATA box sequence, binding does not require TFIIA; caspofungin repressed; functional homolog of S. cerevisiae and human TATA-binding proteins; Spider biofilm induced	1925	1773	2167	1399	1926	1428	1943	1366	149.471	108.706	138.101	104.789	127.463	104.068	155.856	98.8341
orf19.1839	RPA190	Putative RNA polymerase I subunit A190; Hap43p-induced gene; flucytosine induced	3164	2088	2270	1289	6548	4517	2586	2923	38.6828	22.7079	23.736	19.1517	70.8532	56.9663	31.4444	35.7494
orf19.184	MDM10	Predicted component of the mitochondrial sorting and assembly machinery (SAM complex) and ER-mitochondria encounter structure (ERMES) complex with a role in protein import into mitochondria	603	602	661	639	503	432	423	578	25.0466	21.6151	22.6575	29.2501	18.4702	18.4834	16.2001	22.766
orf19.1840		Predicted lipid-binding ER protein; involved in ER-plasma membrane tethering; Spider biofilm induced	4164	6179	5966	4619	4874	4883	5456	6206	68.3694	84.0275	85.4967	77.0407	70.1685	80.3796	94.1403	98.6649
orf19.1841		Protein of unknown function; Hap43-induced gene	61	81	54	53	80	62	78	112	4.02619	4.43647	2.96554	4.61554	4.16825	4.52579	3.99012	6.37648
orf19.1842	BUD5	Predicted GTP/GDP exchange factor for Rsr1; rat catheter biofilm induced	725	677	806	651	763	453	731	552	10.7122	8.64145	9.8753	11.4944	9.4299	7.54311	9.28906	7.84781
orf19.1843	ALG6	Putative glucosyltransferase involved in cell wall mannan biosynthesis; transcription is elevated in chk1, nik1, and sln1 homozygous null mutants; repressed by nitric oxide; possibly essential gene, disruptants not obtained by UAU1 method	977	1418	894	1242	821	742	806	986	34.1892	42.7891	26.85	46.8827	26.0198	27.0524	28.0063	34.9338
orf19.1844		Protein similar to ferric reductase Fre10p	15	23	22	20	11	7	11	8	1.38015	1.53252	1.43743	1.83167	1.23507	1.35384	1.188	1.4133
orf19.1847	ARO10	Aromatic decarboxylase; Ehrlich fusel oil pathway of aromatic alcohol biosynthesis; alkaline repressed; protein abundance affected by URA3 expression in CAI-4 strain; Spider biofilm induced	2699	3547	5398	2614	2401	2294	1462	2984	90.3723	94.1938	149.32	84.7289	67.6342	74.4567	47.317	93.9511
orf19.1848.1		Ortholog of S. cerevisiae : KSH1, C. parapsilosis CDC317 : CPAR2_203260, Candida tenuis NRRL Y-1498 : CANTEDRAFT_116778 and Debaryomyces hansenii CBS767 : DEHA2A10604g	517	623	577	761	406	471	387	479	105.916	102.94	101.974	151.629	71.2637	93.6351	81.045	93.7162
orf19.1849		Ortholog(s) have U3 snoRNA binding, rRNA binding activity, role in maturation of SSU-rRNA from tricistronic rRNA transcript (SSU-rRNA, 5.8S rRNA, LSU-rRNA) and nucleolus, small-subunit processome localization	866	595	859	418	985	698	666	666	25.88	15.8936	21.4722	15.4765	25.7198	21.364	18.5927	19.0588
orf19.185		Ortholog(s) have structural constituent of ribosome activity, role in mitochondrial translational initiation and mitochondrial small ribosomal subunit localization	1292	1784	893	1145	2103	2192	1141	1573	71.3624	81.6065	41.8635	65.2079	100.952	116.593	64.3105	84.4147
orf19.1850	SIW14	Putative protein phosphatase of the PTP family (tyrosine-specific), similar to S. cerevisiae Siw14p; mutant shows virulence defect; Hap43p-repressed gene	570	840	694	556	594	600	662	565	29.1674	37.0182	30.1634	31.8614	27.0053	31.8419	33.9135	28.822
orf19.1852		Ortholog(s) have mitochondrion localization	342	434	728	333	393	382	467	366	53.383	57.0003	100.493	54.8732	53.6865	60.7873	75.9275	56.3032
orf19.1853	HHT2	Putative histone H3; farnesol regulated; Hap43-induced; rat catheter and Spider biofilm repressed	4129	6086	12517	1154	6490	3989	5278	10872	521.987	572.969	1810.13	139.729	732.097	472.5	631.347	1142.36
orf19.1854	HHF22	Putative histone H4; regulated by Efg1; flucytosine, fluconazole-induced; amphotericin B, caspofungin repressed; colony morphology-related gene regulation by Ssn6; Hap43-induced; rat catheter and Spider biofilm repressed	3755	6273	9558	1154	6199	3631	4893	9897	449.358	571.794	1142.36	135.446	668.185	416.901	584.961	1005.88
orf19.1855		Predicted membrane transporter, member of the anion:cation symporter (ACS) family, major facilitator superfamily (MFS); Gcn4p-regulated; flucytosine induced; ketoconazole-repressed; oxidative stress-induced via Cap1p	267	161	249	121	303	161	242	192	9.54598	5.35597	7.41731	6.26333	9.01698	6.58106	7.5263	6.89688
orf19.1856		Ortholog(s) have histone deacetylase activity	799	914	1010	642	922	667	526	650	42.6883	41.7812	46.1913	37.4559	43.3394	36.3901	27.5745	34.6422
orf19.1857		Putative L-azetidine-2-carboxylic acid acetyltransferase; mutants are viable	606	870	1519	506	687	642	702	672	43.9933	53.0548	97.1782	39.7752	43.9449	47.6828	51.8615	48.9177
orf19.1860	LSC2	Putative succinate-CoA ligase beta subunit; regulated by Mig1, Tup1; induced in high iron; protein present in exponential and stationary growth phase yeast cells; Spider biofilm repressed	19442	33338	23846	31670	21610	22298	27603	28262	881.687	1046.34	1020.97	1801.81	903.403	989.749	1093.28	1076.16
orf19.1860.1		Has domain(s) with predicted aminopeptidase activity and role in proteolysis	1248	2047	1459	1845	1523	1676	1911	2212	51.2127	69.8608	51.2787	77.088	54.8732	69.8948	82.6834	89.4907
orf19.1861		Protein of unknown function; flow model biofilm induced	639	988	1273	627	998	1099	925	1087	20.4631	27.1189	33.6956	23.2791	27.635	35.0229	28.3914	33.75
orf19.1862		Possible stress protein; increased transcription associated with CDR1 and CDR2 overexpression or fluphenazine treatment; regulated by Sfu1, Nrg1, Tup1; stationary phase enriched protein; Spider biofilm induced	1242	1973	3331	1130	1420	1117	3917	1255	157.85	188.178	346.901	138.465	156.179	132.111	490.461	148.971
orf19.1863		Has domain(s) with predicted Rho guanyl-nucleotide exchange factor activity, role in regulation of Rho protein signal transduction and intracellular localization	21	23	22	16	27	13	22	19	1.72234	1.69896	1.56326	1.83734	1.74409	1.71064	1.48987	1.91805
orf19.1864		Ortholog(s) have cytosol localization	2022	2483	2449	2392	1861	1569	1418	1553	55.6542	57.3822	58.0713	68.0489	44.7394	44.1881	39.3705	42.3342
orf19.1865	MCS7	S. cerevisiae ortholog Mcs7 has a role in reciprocal meiotic recombination; Spider biofilm repressed	1627	2408	1715	2025	2812	2477	2634	3053	49.586	61.5071	44.4115	64.0451	75.4079	75.8576	84.3338	90.9775
orf19.1866	VMA10	Subunit G of the V1 peripheral membrane domain of the vacuolar H+-ATPase (V-ATPase); involved in vacuolar acidification; rat catheter biofilm repressed	3602	5448	4097	4736	3465	3738	3418	3690	465.623	523.382	444.629	564.437	404.331	462.305	446.715	449.358
orf19.1867		Putative malate permease; induced during macrophage infection; regulated by Gcn2 and Gcn4; putative peroxisome targeting signal; Hap43-repressed; Spider biofilm induced	120	148	202	69	119	95	162	80	6.59643	6.78752	8.76064	5.41937	5.56311	5.87505	7.27971	4.74838
orf19.1868	RNR22	Putative ribonucleoside diphosphate reductase;colony morphology-related gene regulation by Ssn6; transcript regulated by tyrosol and cell density; Hap43-repressed; Spider biofilm induced	551	561	2152	218	1492	296	2718	1064	21.4102	18.913	70.6562	10.9704	49.8142	12.5658	109.209	40.4819
orf19.1871		Ortholog(s) have structural molecule activity, role in histone exchange and Swr1 complex localization	970	1169	1139	1146	1310	1021	977	1150	13.3403	13.8731	12.8634	18.1452	15.3294	14.6029	11.8051	14.4093
orf19.1872		Plasma membrane protein; repressed by nitric oxide	5343	7451	5274	4986	5829	5733	5317	4815	363.195	377.786	298.065	305.968	355.025	375.526	362.177	314.396
orf19.1873		Protein of unknown function; Hap43-repressed gene; repressed by nitric oxide	1901	2959	2215	1730	2224	2395	2165	1970	197.568	237.211	195.611	172.086	216.759	249.307	236.004	194.092
orf19.1874		Ortholog(s) have protein serine/threonine kinase activity, role in meiotic recombination checkpoint, protein phosphorylation, regulation of linear element assembly and cytosol, linear element localization	12	8	11	6	10	2	8	1	1.53637	1.34945	1.35957	1.46516	1.33092	1.20088	1.23974	1.15325
orf19.1876		Ortholog(s) have mRNA binding activity, role in mRNA splice site selection, positive regulation of mRNA splicing, via spliceosome and U1 snRNP, U2-type prespliceosome, commitment complex localization	758	694	877	583	764	619	627	574	35.7895	28.8542	35.5493	31.0391	31.8745	30.0593	29.3211	26.7806
orf19.1877		Ortholog(s) have cytoplasm, nucleus localization	213	341	304	320	226	296	266	275	16.9582	23.0853	19.7841	27.775	15.6445	23.4449	19.3426	20.5507
orf19.1878	MED4	RNA polymerase II core mediator complex subunit	566	832	804	698	634	613	532	644	33.1432	41.8635	40.6852	44.1571	32.9926	36.9508	30.8518	37.5968
orf19.188		Ortholog of Candida albicans WO-1 : CAWG_04234	1396	1699	1469	1441	1710	1618	1115	1541	35.6022	37.4941	31.9711	39.9633	38.7613	42.5895	28.0477	39.4063
orf19.1880	HEM15	Putative ferrochelatase involved in heme biosynthesis; transcript not regulated by iron levels and not affected by a yfh1 null mutation; Spider biofilm repressed	6340	6364	7975	7949	3548	2974	3334	3152	301.564	235.117	321.734	352.795	150.758	135.747	169.925	144.079
orf19.1881		Putative broad-specificity lysophospholipid acyltransferase; role in glycerophospholipid biosynthesis; rat catheter biofilm repressed	1693	2528	1994	2166	1782	1765	1801	2393	54.3013	67.1191	54.6858	71.2194	50.0339	57.9696	58.5218	74.6956
orf19.1883	YCS4	Putative condensin complex subunit; cell-cycle regulated periodic mRNA expression	1161	1468	1607	1425	1142	912	1003	1595	20.8102	22.5884	23.8013	28.2745	18.0821	17.0617	16.504	27.2652
orf19.1885	TAF4	Putative TFIID subunit; mutation confers hypersensitivity to toxic ergosterol analog	999	1442	1396	979	1240	1101	1112	1106	53.0785	63.6544	64.1914	54.9587	57.6217	59.9016	60.1068	57.9984
orf19.1886	RCL1	Putative U3-containing 90S preribosome processome complex subunit; Hap43-induced; essential; S. cerevisiae ortholog is essential; represses in core stress response;	1252	605	1285	397	2056	1273	1151	768	58.9283	25.0062	51.8072	22.1921	84.1127	61.0914	54.8462	35.8591
orf19.1887		Ortholog(s) have sterol esterase activity, role in sterol metabolic process and integral to membrane, lipid particle localization	375	413	1020	336	360	333	408	494	13.4628	12.7446	28.9486	14.2621	11.0978	12.5114	12.8195	16.0622
orf19.1888		Putative nicotinamide riboside hydrolase; cleaves N-glycosidic bonds in nucleosides; pyrimidine salvage and nicotinamide riboside salvage pathways; Spider biofilm induced	468	689	636	739	583	610	452	714	28.5736	36.1741	32.9926	48.2992	31.3061	38.0164	26.85	43.4458
orf19.1889		Putative phosphoglycerate mutase family protein; stationary phase enriched protein; early-stage flow model biofilm induced; Spider biofilm repressed	2754	3496	2477	3097	2432	2215	1992	2062	210.178	204.463	162.684	223.223	168.473	162.684	164.285	153.611
orf19.1890		Ortholog(s) have role in medium-chain fatty acid biosynthetic process	443	302	622	131	687	480	520	412	17.2877	10.6464	20.1034	7.43922	23.1215	19.0859	18.6731	14.9755
orf19.1891	APR1	Vacuolar aspartic proteinase; transcript equivalent in yeast-form and mycelial cells but is elevated at lower growth temperatures; upregulated iby human neutrophils; protein enriched in stationary phase; Spider biofilm induced	6273	11356	13706	8806	6406	8550	7626	9968	272.33	376.754	523.382	356.255	260.759	365.513	334.911	418.251
orf19.1893		Protein of unknown function; Spider biofilm repressed	996	1315	1746	1358	2442	1836	2355	1978	25.4917	28.8067	37.3441	37.037	53.545	47.1481	59.8614	49.3812
orf19.1896	SSC1	Heat shock protein; at yeast-form cell surface, not hyphae; antigenic; Gcn4-regulated; induced by amino acid starvation (3-AT) or by adherence to polystyrene; macrophage-repressed; sumoylation target; possibly essential	16458	25422	14521	15463	27193	27710	11445	18548	479.794	564.437	351.974	416.901	719.181	784.837	332.71	505.66
orf19.1897		Ortholog of C. parapsilosis CDC317 : CPAR2_105040, Candida tenuis NRRL Y-1498 : CANTEDRAFT_112352, Debaryomyces hansenii CBS767 : DEHA2C08008g and Candida dubliniensis CD36 : CD36_21640	670	781	819	325	638	486	525	514	31.7643	32.2612	33.1432	18.8449	26.9007	24.0273	24.1842	23.8122
orf19.190		Ortholog(s) have role in endoplasmic reticulum organization, histone exchange and Swr1 complex, mitochondrion localization	332	453	383	351	442	310	327	388	18.7642	22.0402	18.0718	22.9159	21.6355	18.0718	16.9688	20.7965
orf19.1900		Ortholog(s) have RNA methyltransferase activity, role in 7-methylguanosine cap hypermethylation, meiosis, nucleologenesis, regulation of telomere maintenance via telomerase and nucleolus localization	576	542	695	468	817	681	587	603	24.6226	20.065	24.5367	23.2201	30.0593	28.8953	23.5834	24.3657
orf19.1901	MCM3	Putative DNA replication protein; periodic mRNA expression, peak at cell-cycle M/G1 phase; Spider biofilm induced	1782	1687	1632	1849	2568	1576	3798	2214	40.0348	33.051	31.3154	44.969	51.0372	36.4778	91.2165	50.167
orf19.1902	NOC4	Putative nucleolar protein; Hap43-induced; mutation confers resistance to 5-fluorocytosine (5-FC), 5-fluorouracil (5-FU), and tubercidin (7-deazaadenosine); Spider biofilm induced	1435	502	1471	406	2253	1347	1435	938	51.8072	16.2827	45.1343	17.9958	71.2194	49.8142	52.5945	33.5337
orf19.1906		Protein of unknown function; flow model biofilm induced	16	12	14	6	19	16	26	14	4.11815	3.0224	2.98864	2.59075	3.997	4.53508	4.99762	3.91361
orf19.1907	EMC9	Ortholog of S. cerevisiae Nnf2; possible role in chromosome segregation; mutants are viable, induced during the mating process	1728	2050	1887	1880	2663	2265	2466	2421	50.54	50.3919	47.317	58.4272	68.7451	67.6072	75.1415	70.1685
orf19.191	KIC1	Member of the GCK-III subfamily of eukaryotic Ste20p kinases; in RAM cell wall integrity signaling network; role in cell separation, azole sensitivity; required for hyphal growth; constitutive expression is MTL, white-opaque independent	1423	2573	1574	1884	2034	1873	1945	2354	30.6444	47.2846	28.6233	43.6116	38.7283	41.4548	42.6487	50.658
orf19.1910		Predicted NADH-dependent flavin oxidoreductase; Hap43-repressed gene	280	345	418	295	461	506	449	427	28.0502	30.1634	35.5862	32.6291	40.3189	51.5881	45.0853	42.2995
orf19.1911	PGA52	GPI-anchored cell surface protein of unknown function; Hap43p-repressed gene; fluconazole-induced; possibly an essential gene, disruptants not obtained by UAU1 method	2434	3377	2837	2359	3407	2599	4067	2700	140.868	147.274	133.565	131.677	170.23	138.101	237.211	143.495
orf19.1913		Protein of unknown function; flow model biofilm induced	318	297	344	251	411	417	399	309	34.2184	28.4507	31.7994	30.6586	39.4663	46.8827	44.016	33.4546
orf19.1914	FAV3	Putative alpha-1,6-mannanase; induced by mating factor in MTLa/MTLa opaque cells	313	387	468	227	447	332	449	360	14.597	15.5522	17.7124	12.9622	17.9079	15.9102	18.8639	15.3879
orf19.1915	MPP10	Putative SSU processome and 90S preribosome component; repressed in core stress response; repressed by prostaglandins	3095	1513	3051	1063	5134	3049	2662	2117	120.658	47.9165	100.727	42.549	174.489	110.607	104.068	77.1296
orf19.1917		Protein of unknown function; Spider biofilm repressed	4157	6707	3861	5577	2997	3527	3149	3590	224.735	281.939	178.499	283.34	143.295	185.396	182.421	184.053
orf19.192		Ortholog of C. parapsilosis CDC317 : CPAR2_209670, Candida tenuis NRRL Y-1498 : CANTEDRAFT_113478, Debaryomyces hansenii CBS767 : DEHA2C15136g and Candida dubliniensis CD36 : CD36_19320	246	273	187	170	251	180	231	210	28.2279	27.3734	18.4478	23.0853	25.4699	21.4722	25.5464	23.3065
orf19.1920		Ortholog of Candida dubliniensis CD36 : CD36_15040	0	3	2	0	0	0	3	0	1	1.32324	1.12509	1	1	1	1.2118	1
orf19.1923	RRN3	Protein with a predicted role in recruitment of RNA polymerase I to rDNA; caspofungin induced; flucytosine repressed; repressed in core stress response; repressed by prostaglandins	1336	512	1186	581	1961	1472	1049	873	49.7772	17.2268	37.9263	25.2384	63.7746	56.4732	39.6088	32.2895
orf19.1925	TLO5	Member of a family of telomere-proximal genes of unknown function; may be spliced in vivo	412	507	623	563	574	618	414	568	41.6907	43.8594	54.1655	60.2931	51.2127	63.8866	42.7891	57.1733
orf19.1926	SEF2	Zn(II)2Cys6 transcription factor, required for normal resistance to copper; repressed by Sfu1 in high-iron conditions; regulated by Sef1, Sfu1, and Hap43; rat catheter and Spider biofilm induced	568	856	553	1285	583	761	689	3293	17.4995	22.7322	14.4093	41.5667	15.9102	23.649	19.7688	96.3562
orf19.1927	SNM1	Protein similar to RNase MRP RNA binding protein; ciclopirox olamine induced; regulated by Sef1, Sfu1, and Hap43; Spider biofilm induced	298	270	349	317	417	413	492	826	22.1611	17.631	21.6002	26.6468	26.8212	30.8934	36.207	59.2369
orf19.193		Ortholog of C. parapsilosis CDC317 : CPAR2_209710, Candida tenuis NRRL Y-1498 : CANTEDRAFT_113479, Debaryomyces hansenii CBS767 : DEHA2C15114g and Candida dubliniensis CD36 : CD36_19310	101	147	105	147	109	116	109	130	7.71004	9.31198	6.58106	12.5984	6.92623	9.09295	6.87125	8.87677
orf19.1930	CFL5	Ferric reductase; induced in low iron; ciclopirox olamine, flucytosine induced; amphotericin B, Sfu1 repressed; Tbf1, Hap43 induced	473	1162	431	907	710	753	590	879	15.0849	30.6444	11.5246	30.5557	19.3577	23.5303	16.8428	25.9641
orf19.1932	CFL4	C-terminus similar to ferric reductases; induced in low iron; Sfu1-repressed; ciclopirox olamine induced; colony morphology-related gene regulation by Ssn6; Hap43-repressed; Sef1-regulated	3	10	6	8	4	3	20	3	1.08466	1.25668	1.08284	1.40086	1.07762	1.188	1.37213	1.20433
orf19.1933		Ortholog(s) have role in peroxisome organization and peroxisomal membrane localization	1064	1393	1126	1391	835	893	859	1073	26.443	29.9305	23.4715	37.247	18.6281	22.7764	20.1034	25.8232
orf19.1934	HST3	Histone H3K56 deacetylase; reduced copy number increases opaque cell formation; repressed by MMS, hydroxyurea and high-levels of hydrogen peroxide; Hap43p-induced; ectopic expression blocks genotoxin-induced switching; nicotinamide target	957	1288	1010	887	872	920	1613	857	30.1159	35.4107	26.9795	31.3355	24.4668	29.7295	51.8072	26.518
orf19.1935		Ortholog of Candida albicans WO-1 : CAWG_04521	0	2	2	1	1	1	2	0	1	1.29329	1.20088	1.30718	1.10505	1.30718	1.20088	1
orf19.1936	SNF1	Essential protein; functional homolog of S. cerevisiae Snf1p regulator of sugar metabolism; constitutively expressed; Thr208 phosphorylation may have regulatory role; up-regulation associated with azole resistance; has polyhistidine tract	4919	5636	6457	5261	3390	3094	3108	3250	163.318	143.85	177.666	162.684	93.7878	97.4588	104.532	100.952
orf19.1938		Ortholog of S.pombe SPCC825.05c; a predicted splicing coactivator; transcription repressed in azole-resistant strain overexpressing CDR1 and CDR2; induced by benomyl treatment	263	325	358	315	253	225	196	186	20.9663	22.2778	23.649	27.7892	17.846	18.4478	14.4667	14.0017
orf19.1939		Ortholog of S. cerevisiae : YDR374C, C. glabrata CBS138 : CAGL0A02970g, C. parapsilosis CDC317 : CPAR2_303320 and Candida tenuis NRRL Y-1498 : CANTEDRAFT_106457	74	112	122	83	66	81	102	80	6.95112	8.55733	8.99415	9.39589	5.32093	8.03862	7.83745	7.04543
orf19.194		Ortholog of C. parapsilosis CDC317 : CPAR2_209720, Candida tenuis NRRL Y-1498 : CANTEDRAFT_114035, Debaryomyces hansenii CBS767 : DEHA2E10494g and Candida dubliniensis CD36 : CD36_19300	649	691	673	551	673	569	602	529	24.5028	22.4477	21.1984	24.0131	22.0292	21.8878	21.2883	18.9542
orf19.1940		Ortholog(s) have role in ubiquinone biosynthetic process and mitochondrial inner membrane localization	898	1312	1156	1264	1575	1634	1630	1954	62.5215	75.9275	69.0433	87.7126	94.7792	110.328	120.534	131.456
orf19.1941	NUF2	Kinetochore component; amount of Nuf2p and Mtw1p protein detected at each centromere is consistent with a single kinetochore microtubule attachment site	250	429	466	225	292	275	406	453	11.5068	16.62	17.13	12.4732	11.4378	13.152	16.4227	18.8298
orf19.1942	SGE1	Putative multidrug resistance factor; induced in low iron; regulated by Sef1, Sfu1, and Hap43	798	989	969	921	596	578	550	678	27.0053	29.0553	27.3437	34.1139	18.1096	20.2682	17.4813	22.122
orf19.1943		Ortholog of C. parapsilosis CDC317 : CPAR2_302610, Candida dubliniensis CD36 : CD36_51070, Candida orthopsilosis Co 90-125 : CORT0E04770 and Spathaspora passalidarum NRRL Y-27907 : SPAPADRAFT_50634	24	36	25	9	22	15	32	15	1.62116	1.79595	1.47543	1.406	1.43743	1.6363	1.55009	1.62651
orf19.1944	GPR1	Plasma membrane G-protein-coupled receptor of the cAMP-PKA pathway; required for WT hyphal growth; reports differ on role in cAMP-mediated glucose signaling; Gpr1 C terminus binds Gpa2; regulates HWP1 and ECE1; flow model biofilm induced	2356	1795	3003	1706	3211	1258	1770	1524	51.9074	34.1139	56.911	40.5341	61.9798	28.203	39.4391	33.221
orf19.1945	AUR1	Inositolphosphorylceramide (IPC) synthase; catalyzes the key step in sphingolipid biosynthesis; antifungal drug target; flow model biofilm induced; Spider biofilm induced	890	1279	893	1157	1748	1336	2135	1970	27.4597	33.7855	23.0853	38.4054	46.6171	41.9047	67.6072	59.6056
orf19.1946		Similar to an aldose 1-epimerase-related protein; antigenic during murine systemic infection; protein present in exponential and stationary phase yeast cultures; Hap43-induced; Spider biofilm repressed	5235	8845	6361	8863	3913	5046	5477	6170	342.802	433.675	345.002	531.424	235.7	319.171	356.255	384.689
orf19.1948		Ortholog of C. parapsilosis CDC317 : CPAR2_302560, Candida tenuis NRRL Y-1498 : CANTEDRAFT_135271, Debaryomyces hansenii CBS767 : DEHA2E12914g and Candida dubliniensis CD36 : CD36_51110	399	595	693	271	533	462	753	427	18.307	23.4142	26.1926	15.256	21.1102	21.4439	33.2106	18.4834
orf19.1949	VPS1	Dynamin-family GTPase-related protein; induced upon adherence to polystyrene; regulated by Gcn2p and Gcn4p	5379	6846	5686	7753	3941	3759	3524	4648	160.432	154.787	139.729	210.178	99.0273	105.52	106.294	127.634
orf19.1950		Ortholog(s) have phosphatase activity	240	406	409	345	307	340	325	375	26.5766	38.2665	38.3522	40.7261	29.5709	38.0559	35.9017	41.0692
orf19.1953		Predicted protein of unknown function; merged with orf19.1952 in Assembly 21	716	818	819	613	980	1007	933	901	38.4593	38.0559	37.9385	36.0867	46.2985	55.9945	51.3749	48.8348
orf19.1954	PUS4	Putative pseudouridine synthase; transcript regulated by Nrg1, Mig1, and Tup1	1109	1019	1193	655	1797	1489	1182	1237	55.36	43.0618	50.8077	35.5493	78.966	74.8824	59.8051	60.9195
orf19.1955		Ortholog(s) have palmitoyltransferase activity, role in protein palmitoylation, protein targeting to membrane and endoplasmic reticulum palmitoyltransferase complex, extrinsic to endoplasmic reticulum membrane localization	252	243	297	195	266	197	198	230	21.168	17.9507	20.8565	19.371	19.8016	17.3726	15.4765	18.4128
orf19.1956		Ortholog(s) have role in reciprocal meiotic recombination and mitochondrion localization	2277	3243	1453	2110	3896	3759	1864	2804	62.856	74.9313	33.9898	60.9195	92.4263	101.974	52.3312	75.4744
orf19.1957	CYC3	Mitochondrial cytochrome c heme lyase; antigenic cell-wall protein; filament induced; induced on polystyrene adherence, interaction with macrophage; N-glycosylation, 2 heme-binding motifs; rat catheter, Spider biofilm induced	872	1379	683	778	1537	1809	1236	1774	61.5634	80.4105	41.0058	57.9984	93.0489	124.062	91.7553	120.534
orf19.1958		Ortholog of Candida albicans WO-1 : CAWG_04501	12	8	10	6	9	8	13	3	2.48473	1.83167	1.88054	2.09166	1.87427	2.39356	2.22669	1.58421
orf19.1959		Ortholog(s) have ubiquitin-specific protease activity, role in protein deubiquitination and cytosol, ribosome localization	1018	917	804	676	1429	1157	1035	855	46.2985	35.8773	30.735	33.892	56.7837	53.6865	47.0138	38.4473
orf19.1960	CLN3	G1 cyclin; depletion abolishes budding and causes hyphal growth defects; farnesol regulated, functional in S. cerevisiae; possibly essential (UAU1 method); other biofilm induced; Spider biofilm induced	1065	1811	734	1307	2272	2041	2673	2507	22.5177	32.4628	13.2306	30.3268	41.5428	43.3877	56.0962	51.719
orf19.1961		Planktonic growth-induced gene	694	826	588	465	1470	1157	1547	1314	24.644	25.1505	17.4486	19.4298	44.5434	41.0285	54.252	45.5104
orf19.1963	GDS1	Putative mitochondrial protein; Hap43-repressed gene; Spider biofilm induced	4643	3712	3748	2729	4688	2663	2650	2248	95.2601	61.9456	64.636	57.5808	81.4231	54.4091	53.4602	44.8504
orf19.1964		Protein of unknown function; repressed by fluphenazine treatment; induced by benomyl treatment and in an RHE model; regulated by Nrg1, Tup1	2376	5016	1036	6973	4660	4759	3211	5264	91.1639	146.946	32.5848	244.058	154.902	169.506	127.463	186.949
orf19.1966	BUD23	Putative methyltransferase; Hap43-induced; repressed by prostaglandins	511	266	491	176	808	487	508	340	37.2599	17.4995	30.3917	16.2001	51.8072	36.3081	37.5574	24.1623
orf19.1967		Ortholog(s) have structural constituent of ribosome activity and mitochondrial large ribosomal subunit localization	1143	1556	805	1113	1611	1793	990	1214	132.111	137.886	76.5641	123.668	159.784	195.401	115.51	128.819
orf19.1968		Ortholog of C. parapsilosis CDC317 : CPAR2_501840, Debaryomyces hansenii CBS767 : DEHA2F24310g, Candida dubliniensis CD36 : CD36_51280 and Pichia stipitis Pignal : psti_CGOB_00091	156	173	241	241	137	166	165	160	28.8067	27.8704	38.0806	47.5592	22.5068	31.7087	29.8538	29.3634
orf19.1968.1		Predicted non-catalytic subunit of N-terminal acetyltransferase; Spider biofilm induced	219	120	157	126	184	139	210	131	37.4941	18.4478	22.8755	25.2547	28.1127	24.8241	36.6213	21.9959
orf19.1969	CCW14	Putative mannoprotein of cell wall with role in response to stress; increased mRNA abundance observed in cyr1 homozygous mutant (hyphal or yeast-form cells) and in ras1 homozygous mutant (yeast-form cells)	5	8	8	7	15	12	11	13	18.4128	25.1028	24.1623	28.4079	46.7019	44.0046	39.6924	46.3246
orf19.1970		Putative vacuole biogenesis protein	1112	1584	1302	1123	1219	1118	1200	1110	80.146	93.2199	80.7776	80.4924	76.1255	79.7413	89.8192	77.088
orf19.1971	TRY3	RING-finger transcription factor; regulator of yeast form adherence; required for yeast cell adherence to silicone substrate; Spider biofilm induced	2153	1986	3400	2022	2192	1502	1782	1793	76.8568	58.8626	105.694	72.9988	67.704	54.3381	64.636	62.9515
orf19.1972		Ortholog(s) have S-adenosylmethionine-dependent methyltransferase activity, role in histone lysine methylation and cytoplasm, nuclear chromatin localization	1113	1235	1638	1031	1486	1444	1194	1221	46.678	43.7095	59.1474	45.6909	54.3564	61.3396	50.167	50.6818
orf19.1973	HAP5	Component of CCAAT-binding transcription factor; roles in filamentous growth, low-iron induction of FRP1; regulates genes involved in respiratory growth; functional homolog of S. cerevisiae Hap5p; Cap1p-dependent expression in low iron	861	994	908	798	762	680	756	691	47.1481	46.1913	42.2499	46.1664	36.5816	37.8675	41.7999	37.2599
orf19.1974	TFS1	Putative carboxypeptidase y inhibitor; transcript regulated upon yeast-hypha switch; colony morphology-related gene regulation by Ssn6	2857	4881	7567	2842	2884	3742	4692	3758	181.413	233.331	399.034	169.506	159.542	231.598	305.047	224.049
orf19.1975		Ortholog(s) have role in mRNA splicing, via spliceosome, mitotic cell cycle G2/M transition checkpoint, regulation of mitotic metaphase/anaphase transition and U4/U6 x U5 tri-snRNP complex, U5 snRNP localization	260	200	370	159	382	318	249	270	31.6	21.7196	38.8225	23.1503	41.1157	39.7837	29.8866	32.7183
orf19.1976	TRX2	Similar to thioredoxins; not expected to be enzymatically active because it lacks a canonical thioredoxin active site (Trp-Cys-Gly-Pro-Cys); TRX1 encodes all of the cytoplasmic/nuclear thioredoxin function in C. albicans; Hap43p-induced	54	44	64	12	73	63	65	37	7.38393	5.25966	7.02807	2.90955	8.10965	8.77057	7.25331	5.28954
orf19.1977	URA4	Dihydroorotase; protein present in exponential and stationary growth phase yeast cultures	1549	1970	1350	1224	2302	2178	1260	1570	82.9104	85.5548	61.4148	66.6091	105.792	111.215	68.5527	80.6014
orf19.1978	GIT2	Putative glycerophosphoinositol permease; fungal-specific; repressed by alpha pheromone in SpiderM medium; Hap43-repressed; Spider biofilm induced	2301	3289	1941	3046	1929	1752	1867	2778	84.5586	97.3855	60.7873	110.328	60.5695	64.0784	69.8948	97.3855
orf19.1979	GIT3	Putative glycerophosphoinositol permease; white cell specific transcript; fungal-specific; alkaline repressed; caspofungin, macrophage/pseudohyphal-repressed; flow model biofilm induced; Spider biofilm induced	399	503	717	423	555	666	421	598	14.3584	15.6445	20.8472	17.7774	17.1634	23.5192	13.4485	19.9256
orf19.198	ASN1	Putative asparagine synthetase; soluble protein in hyphae; regulated by Rim101; decreased expression at pH 4 vs pH 8; protein detected during exponential and stationary phases of yeast-form growth	17498	14806	20480	8842	17665	12249	9317	10612	582.183	366.966	567.267	266.981	521.987	389.898	315.54	337.685
orf19.1980	GIT4	Putative glycerophosphoinositol permease; fungal-specific (no human or murine homolog); possibly an essential gene, disruptants not obtained by UAU1 method; Hap43p-repressed gene	26	26	26	40	31	26	11	50	1.93979	1.79855	1.66302	3.08954	1.8923	2.34742	1.26477	3.20391
orf19.1981	IMP2	Predicted subunit of the mitochondrial inner membrane peptidase complex involved in protein targeting to mitochondria	360	488	352	345	408	436	415	381	32.3396	37.9263	26.8872	34.3061	32.4186	40.3189	37.7772	34.2386
orf19.1985		Has aminoglycoside phosphotransferase and protein kinase domains; rat catheter and flow model biofilm induced	239	427	458	189	248	243	306	261	11.7493	17.595	18.1205	11.4115	10.4073	12.4443	13.1162	11.9631
orf19.1986	ARO2	Putative chorismate synthase; fungal-specific (no human or murine homolog); protein level decreased in stationary phase yeast cultures; GlcNAc-induced protein	4919	5026	8029	4007	5648	5399	4114	5282	236.241	187.336	329.3	183.226	255.192	260.165	211.95	245.49
orf19.1988	CDC45	Putative DNA replication initiation factor; transcriptionally regulated by interaction with macrophage	436	523	483	347	524	414	578	500	16.2827	16.8175	14.955	15.6193	17.055	16.0219	19.7473	17.3462
orf19.1989	DCW1	Protein with predicted GPI modification; dfg5 dcw1 double mutant is inviable; not required for wild-type hyphal growth; upregulated in cyr1 mutant (yeast or hyphal form); Hap43-induced	1827	2831	2246	2078	2076	1671	1895	2229	78.4533	99.3372	82.9104	88.0818	77.8766	71.9197	84.6107	92.8363
orf19.199		Protein of unknown function; hyphal-induced expression; upregulated in a cyr1 null mutant	1330	2074	1489	2054	1518	1897	1542	2334	49.9988	64.9567	47.8839	78.4533	50.1423	72.5482	59.1085	86.3461
orf19.1990	SNX4	Putative sorting nexin; induced during the mating process	1458	2005	1835	1429	1045	852	683	1003	41.298	48.4014	44.5666	43.6685	26.3963	25.1816	18.5202	28.3517
orf19.1991v1			1586	3044	1585	3227	1861	2310	1561	2682	93.7162	139.101	78.2229	177.439	91.3638	127.109	93.2199	148.659
orf19.1991v2			0	0	0	0	0	0	0	0	1	1	1	1	1	1	1	1
orf19.1992	SIR2	Required for wild-type lifespan, asymmetric inheritance of oxidatively damaged proteins, rDNA silencing; regulates phenotypic switch in strain 3153A, not WO-1; partially complements S. cerevisiae sir2 mating defect; Spider biofilm induced	473	1426	444	1743	935	1325	857	1480	19.0859	47.4408	15.0315	70.2525	32.2612	53.2209	33.3198	57.3239
orf19.1993		Ortholog(s) have structural molecule activity, role in proteasome assembly, ubiquitin-dependent protein catabolic process and proteasome regulatory particle, lid subcomplex, proteasome storage granule localization	1619	2000	2472	1835	1467	1234	959	1152	68.5031	70.2525	91.3638	78.5702	54.4091	53.315	41.0501	48.654
orf19.1994		Ortholog(s) have phosphatidylinositol-3-phosphate binding activity, role in retrograde transport, endosome to Golgi and endosome localization	590	756	592	475	649	468	715	461	17.9342	19.7937	15.0752	17.2298	17.2933	15.0638	20.065	13.2724
orf19.1995	MNN24	Alpha-1,2-mannosyltransferase; required for normal cell wall mannan content	2269	4587	2171	3412	2991	3695	2532	3296	65.9093	109.083	53.5911	99.1147	75.9934	104.364	76.1255	93.2199
orf19.1996	CHA1	Similar to catabolic ser/thr dehydratases; repressed by Rim101; induced in low iron; regulated on white-opaque switch; filament induced; Tn mutation affects filamentation; flow model biofilm induced; Spider biofilm repressed	1016	972	1023	1306	1722	3240	718	3477	53.9836	43.8892	46.4349	71.3177	80.2556	166.604	38.634	177.203
orf19.1998		Ortholog of C. parapsilosis CDC317 : CPAR2_213870, Candida tenuis NRRL Y-1498 : CANTEDRAFT_92202, Debaryomyces hansenii CBS767 : DEHA2A01980g and Candida dubliniensis CD36 : CD36_16140	38	35	39	38	36	22	32	43	18.0123	14.6511	15.4159	20.904	14.955	11.3565	13.8451	19.2645
orf19.1999		Protein of unknown function; transcript detected on high-resolution tiling arrays	268	395	433	331	375	282	528	681	29.121	36.9508	40.5013	39.1489	36.1179	31.7994	58.4272	72.8084
orf19.20	RTS1	Putative serine/threonine-protein phosphatase B-type regulatory subunit; transcription is regulated upon yeast-hyphal switch	4750	7189	5834	5510	3833	3195	4030	4114	97.7314	116.806	103.164	111.024	67.0673	65.1547	84.7289	80.4924
orf19.200		Putative nuclear RNA-binding protein; Spider biofilm repressed	3050	5001	3741	4374	2649	2539	2705	3202	280.94	351.974	291.36	374.42	227.851	233.331	260.759	284.303
orf19.2000		Ortholog(s) have DNA helicase activity, role in DNA replication initiation, donor selection, mitotic sister chromatid cohesion, negative regulation of DNA recombination and cytosol, nucleus localization	261	199	273	83	389	227	377	282	7.59164	5.14955	6.47765	3.87442	8.99415	7.1823	8.94253	7.55961
orf19.2001		Has domain(s) with predicted L-ascorbic acid binding, iron ion binding, oxidoreductase activity, acting on paired donors, with incorporation or reduction of molecular oxygen and 2-oxoglutarate as one donor, more	376	411	329	375	393	361	244	336	31.3061	30.1159	23.3065	34.4474	28.9352	31.0644	19.4445	27.6479
orf19.2002		Ortholog(s) have structural constituent of nuclear pore activity and role in nuclear pore organization, poly(A)+ mRNA export from nucleus, protein import into nucleus, ribosomal large subunit export from nucleus	1870	1995	2044	1452	2392	1793	1672	1886	38.7755	35.9627	36.3901	33.5794	43.9279	38.2665	35.0599	39.0925
orf19.2003	HNM1	Putative choline/ethanolamine transporter; mutation confers hypersensitivity to toxic ergosterol analog; colony morphology-related gene regulation by Ssn6; clade-associated gene expression	1225	1546	1275	582	1632	961	1192	599	41.3784	44.7642	36.9508	23.4893	48.4406	33.5957	41.0879	19.9025
orf19.2005	REG1	Putative protein phosphatase regulatory subunit; Hap43-repressed gene; macrophage/pseudohyphal-induced; possibly regulated upon hyphal formation; flow model biofilm induced	3949	4962	4369	3588	4310	3705	3199	3350	69.3389	72.2431	66.2372	64.9002	65.5984	65.9093	56.6997	57.6932
orf19.2006		Ortholog(s) have fungal-type vacuole membrane localization	229	324	349	223	288	236	317	257	14.1685	17.0617	17.5283	16.3433	15.2815	15.1014	17.5689	14.5412
orf19.2006.1	COX17	Putative copper metallochaperone; Hap43p-repressed gene; rat catheter biofilm induced; Spider biofilm induced	503	815	679	700	690	906	311	709	78.5036	104.251	91.6667	109.209	91.6667	134.879	48.1235	105.996
orf19.2007		Ortholog(s) have role in Golgi to vacuole transport, ascospore wall assembly, retrograde transport, endosome to Golgi and GARP complex, mitochondrion localization	1595	2060	1671	1914	1325	1319	1108	1389	33.3198	37.2241	29.7118	43.2336	24.7167	28.2621	22.441	29.0254
orf19.2008		Ortholog(s) have S-methyl-5-thioribose-1-phosphate isomerase activity, role in L-methionine salvage from methylthioadenosine and cytosol, nucleus localization	1528	1690	1721	1468	1709	1613	1035	1517	73.8453	67.4042	71.3177	72.5482	72.2967	77.797	50.2919	71.8132
orf19.2009	PEX12	Ortholog(s) have ubiquitin-protein ligase activity, role in protein import into peroxisome matrix and integral to peroxisomal membrane localization	586	884	946	560	593	534	575	489	25.5975	32.6776	34.4351	27.4798	22.5715	23.6749	23.7509	20.4771
orf19.201		Protein of unknown function; unmerged from orf19.202 in a revision of Assembly 21	400	466	570	476	253	298	249	261	35.2079	35.7252	43.2568	45.1768	20.2143	27.1772	21.1346	22.5964
orf19.2010		Ortholog of C. parapsilosis CDC317 : CPAR2_213800, Debaryomyces hansenii CBS767 : DEHA2A01320g, Candida dubliniensis CD36 : CD36_16030 and Pichia stipitis Pignal : PICST_29434	6	2	1	1	1	2	1	0	1.92141	1.28086	1.06738	1.29863	1.09851	1.52275	1.08566	1
orf19.2012	NOT3	Transcriptional regulator; not required for buccal epithelial cell adherence or virulence in mouse systemic infection; null mutant colonies exhibit slightly decreased filamentation ratio; required for yeast adherence to silicone substrate	2085	2183	2006	2071	2435	1991	1655	1852	54.8462	48.4406	44.7103	57.5006	55.9235	53.383	43.6839	48.5907
orf19.2013	KAR2	Similar to Hsp70 family chaperones; role in translocation of proteins into the ER; induced in high iron; protein present in exponential and stationary growth phase yeast cultures; flow model and Spider biofilm repressed	61311	68798	38801	73467	31394	34285	15701	33965	1580.87	1560.94	1134.22	2815.77	829.708	983.447	465.623	845.79
orf19.2014	BCY1	Protein kinase A regulatory subunit; required for nuclear localization of Tpk1; physically interacts with Tpk1; essential; apoptosis-regulated; bcy1 heterozygous or bcy1 tpk2 mutant has filamentous growth defect	5682	7282	8072	6311	4394	4720	3623	4991	248.883	244.394	301.235	258.719	174.007	202.72	169.086	211.175
orf19.2016	ERG28	Ortholog(s) have protein binding, bridging activity, role in ergosterol biosynthetic process and endoplasmic reticulum membrane localization	1056	1643	1070	1369	1352	1646	1210	1773	107.57	133.073	93.0489	136.624	120.267	157.85	128.819	169.086
orf19.2017		Ortholog(s) have role in regulation of cell size, transcription elongation from RNA polymerase I promoter, transcription of nuclear large rRNA transcript from RNA polymerase I promoter and DNA-directed RNA polymerase I complex localization	1595	1063	1297	776	2530	1967	1416	1362	79.3894	44.509	54.5681	41.0692	109.15	95.4182	72.4124	66.6091
orf19.2018		Protein with a predicted DnaJ chaperone domain and a CSL-type zinc finger; Spider biofilm induced	295	144	270	135	312	284	322	195	34.0025	15.3502	26.7749	19.1078	32.1617	34.1892	37.9882	22.269
orf19.2018.1		PProtein of unknown function; gene has intron; similar to human BLOC1S2	93	160	156	125	112	125	168	150	17.2208	25.1816	23.7206	25.9641	18.2395	23.2201	29.5045	26.2854
orf19.2018.2			0	0	0	0	0	0	0	0	1	1	1	1	1	1	1	1
orf19.2019		Ortholog(s) have structural constituent of ribosome activity and mitochondrial large ribosomal subunit localization	1611	2403	1589	1764	2447	2862	1608	1895	141.374	160.32	115.974	147.122	188.392	240.838	142.664	154.332
orf19.202	CDC47	Phosphorylated protein described as having role in control of cell division; RNA abundance regulated by tyrosol and cell density; merged with orf19.201 in Assembly 20; unmerged from orf19.201 in a revision of Assembly 21	1672	2190	1787	1346	3042	1750	4378	2716	42.8479	47.6607	39.1489	37.5968	68.4398	46.3246	119.548	69.0433
orf19.2020	HGT6	Putative high-affinity MFS glucose transporter; 20 family members; induced in core stress response; fluconazole, oralpharyngeal candidasis induced; flow model biofilm induced; Spider biofilm induced	11399	18188	37863	19186	29229	24895	41367	57313	382.313	461.326	1470.44	599.666	906.633	821.995	1183.76	1895.2
orf19.2021	HGT8	High-affinity glucose transporter of the major facilitator superfamily; 20 members in the C. albicans glucose transporter family; 12 probable membrane-spanning segments; gene has intron; expressed in rich medium; flow model biofilm induced	6467	5846	8751	3529	8008	3811	8465	5929	226.355	162.994	257.804	123.829	263.507	128.119	309.07	199.082
orf19.2023	HGT7	Putative MFS glucose transporter; glucose, fluconazole, Snf3 induced, expressed at high glucose; 20 member C. albicans glucose transporter family; 12 TM regions predicted; flow model biofilm induced; Spider biofilm repressed	95884	103831	148271	83980	141686	110984	133800	135123	3006.19	3401.32	5383.42	3462.03	4893.02	3591.12	4456.46	4552.93
orf19.2024		Ortholog of Candida dubliniensis CD36 : CD36_15915 and Candida albicans WO-1 : CAWG_03878	27	12	80	20	24	6	12	11	3.23414	1.80891	6.17214	3.27623	2.55307	1.73725	1.64438	2.16052
orf19.2025		Ortholog of Candida albicans WO-1 : CAWG_03877	3	1	1	4	3	1	1	2	1.51196	1.12509	1.08664	2.06519	1.40254	1.3286	1.10034	1.57567
orf19.2026	UBP13	Ortholog of S. cerevisiae Ubp13; putative ubiquitin carboxyl-terminal hydrolase; flow model biofilm induced; rat catheter biofilm repressed	1593	1710	2283	1716	1812	1706	1421	1812	44.1881	40.739	54.0948	50.7482	44.1571	48.4406	39.9324	50.1893
orf19.2028	MXR1	Putative methionine sulfoxide reductase; Plc1-regulated; induced by human neutrophils, flucytosine; macrophage regulated (gene induced, protein decreased); possibly adherence-induced; Spider biofilm induced	809	468	1624	590	1019	626	1032	730	67.2244	33.2864	116.806	51.8072	74.3286	53.0548	89.7575	59.5705
orf19.2029	RFC5	Putative heteropentameric replication factor C subunit; periodic mRNA expression, peak at cell-cycle G1/S phase	644	760	812	724	841	659	969	1073	37.1504	37.8505	40.2857	44.948	42.9515	38.9432	56.911	61.5634
orf19.203	STB3	Putative SIN3-binding protein 3 homolog; caspofungin induced; macrophage/pseudohyphal-repressed; rat catheter biofilm induced	1114	1059	1559	984	750	589	668	680	41.6578	34.4961	49.9988	39.9148	24.9711	23.072	24.2819	24.8146
orf19.2030		Plasma membrane-associated protein; induced in cyr1 or ras1 mutant; induced by hypoxia, ketoconazole and during growth in the mouse cecum; induced in oralpharyngeal candidasis; Spider biofilm induced	772	1067	1954	682	948	927	1244	1021	88.214	96.7446	187.111	76.4589	90.1446	100.601	146.401	109.942
orf19.2031	VPS24	Protein similar to S. cerevisiae Vps24p, which is a member of the ESCRT III protein sorting complex; downregulated upon adherence to polystyrene	448	583	779	350	497	437	552	440	30.5164	34.5572	45.3839	27.4153	29.9801	30.5846	38.0414	29.9463
orf19.2032		Protein of unknown function; rat catheter biofilm induced	0	0	0	0	0	0	0	0	1	1	1	1	1	1	1	1
orf19.2033	PGA19	Putative GPI-anchored protein; macrophage-induced gene; mutants are viable	6	5	12	6	2	5	11	5	1.50634	1.41589	1.78622	1.81473	1.11234	1.70268	1.69896	1.72885
orf19.2034		Ortholog of C. parapsilosis CDC317 : CPAR2_212925, Candida dubliniensis CD36 : CD36_15840, Candida orthopsilosis Co 90-125 : CORT0A12230 and Candida tropicalis MYA-3404 : CTRG_01156	1	2	0	0	1	1	1	1	1.08664	1.12423	1	1	1.0655	1.19752	1.03498	1.20591
orf19.2035		Ortholog of C. parapsilosis CDC317 : CPAR2_212930, Candida dubliniensis CD36 : CD36_15830, Candida orthopsilosis Co 90-125 : CORT0A12240 and Candida tropicalis MYA-3404 : CTRG_01155	14	41	9	18	18	24	19	13	1.95821	3.39319	1.44069	2.71863	1.9617	3.12592	1.9617	2.17587
orf19.2036		Predicted dihydrodiol dehydrogenase; ortholog of S. pombe SPAC513.06c; flow model and rat catheter biofilm repressed	708	898	865	656	877	903	674	929	34.2386	37.883	36.1741	35.1228	37.9263	45.6076	32.9053	45.5677
orf19.2037		Ortholog of C. parapsilosis CDC317 : CPAR2_212950, Candida tenuis NRRL Y-1498 : CANTEDRAFT_116162, Debaryomyces hansenii CBS767 : DEHA2D18392g and Candida dubliniensis CD36 : CD36_15810	587	728	897	503	661	687	616	558	53.0331	54.9152	69.7573	48.7217	52.1667	62.7317	56.3985	50.2188
orf19.2038		Protein of unknown function; Spider biofilm induced	35	64	34	36	39	290	37	99	2.75136	3.74128	2.23518	3.53746	2.58287	16.0738	2.43199	5.89816
orf19.2039	MSF1	Putative phenylalanine-tRNA ligase; protein level decreases in stationary phase cultures; Hap43p-repressed gene	1186	2101	1011	1373	1811	2056	1107	1630	54.6049	80.0853	39.7752	65.3441	73.52	93.7878	51.612	73.1632
orf19.204		Ortholog of Candida dubliniensis CD36 : CD36_23180, Candida tropicalis MYA-3404 : CTRG_01968 and Candida albicans WO-1 : CAWG_05983	102	105	183	35	133	63	113	63	5.28954	4.66622	7.16046	3.04436	5.54926	4.03713	4.72701	3.84579
orf19.2040		Ortholog(s) have oxidoreductase activity, acting on NADH or NADPH activity, role in iron-sulfur cluster assembly, oxidation-reduction process and mitochondrion localization	1021	1061	715	810	944	785	984	800	32.9926	30.2267	19.8127	29.7118	27.1668	26.1024	31.6389	25.2865
orf19.2041		Ortholog(s) have DNA translocase activity, histone acetyl-lysine binding activity	1615	1747	1689	1538	1540	1294	1219	1408	49.7433	45.9809	44.3085	50.555	41.9529	40.8522	37.883	43.2568
orf19.2042		Ortholog(s) have role in mitochondrial tRNA wobble uridine modification, positive regulation of flocculation via cell wall protein-carbohydrate interaction by positive regulation of transcription from RNA polymerase II promoter	580	568	646	487	839	671	581	573	25.2298	21.276	23.1215	24.3723	31.2988	28.9221	23.7646	23.6116
orf19.2043		Has domain(s) with predicted ATP binding, nucleoside-triphosphatase activity	409	410	499	348	524	466	404	392	26.9349	23.649	27.3831	26.2722	30.1039	31.2794	25.4563	24.7286
orf19.2044	PGA27	Putative GPI-anchored protein	218	176	262	145	229	135	183	109	9.32718	6.66011	9.27452	8.22614	8.33925	6.61551	6.78157	5.20213
orf19.2045		Ortholog(s) have diacylglycerol kinase activity, role in phosphatidic acid biosynthetic process and integral to endoplasmic reticulum membrane localization	1495	1527	1158	1470	1643	1264	1631	1630	71.6457	61.0411	47.0851	71.9197	68.8038	61.4582	81.6065	75.6993
orf19.2046	POT1-2	Putative peroxisomal 3-ketoacyl CoA thiolase; Hap43-repressed	256	411	607	237	357	308	330	302	13.0298	17.5283	24.4052	14.2417	15.3502	15.8802	14.8638	13.9111
orf19.2047		Putative protein of unknown function; Hap43p-repressed gene; mutation confers hypersensitivity to toxic ergosterol analog, and to amphotericin B	558	648	1210	575	570	443	488	516	41.0058	41.1274	77.4464	45.5479	37.1781	33.8012	36.6587	37.9385
orf19.2048		Proten of unknown function; transcript positively regulated by Sfu1; Hap43 repressed; Spider biofilm induced	163	202	1378	96	249	185	413	306	20.6869	22.1549	147.935	15.0068	27.3734	23.736	51.9928	37.4941
orf19.2049		Plasma membrane-associated protein; heterozygous null mutant displays sensitivity to virgineone; Spider biofilm induced	142	112	193	110	166	62	119	74	9.76058	6.79301	10.7601	9.54598	9.49202	5.25966	7.0859	5.56982
orf19.2050		Ortholog(s) have sterol esterase activity, role in cellular lipid metabolic process, sterol metabolic process and fungal-type vacuole, integral to membrane, lipid particle localization	702	1187	1663	674	1095	784	1556	1068	26.034	37.0691	51.8826	27.8704	35.2612	29.0553	57.256	38.5664
orf19.2051		Has domain(s) with predicted zinc ion binding activity and intracellular localization	1009	1104	986	1310	919	888	573	839	22.1669	21.0944	18.2268	31.4261	17.9427	20.056	11.466	17.5361
orf19.2054	FGR15	Putative transcription factor with zinc finger DNA-binding motif; lacks an ortholog in S. cerevisiae; transposon mutation affects filamentous growth; caspofungin induced; mutation causes marginal increase in caspofungin sensitivity	340	519	401	369	426	475	521	415	13.9823	18.0037	13.4988	17.6389	14.9166	19.4612	19.2645	15.5803
orf19.2055	NPL6	Putative nuclear protein localization factor; Hap43-induced; Spider biofilm repressed	1397	1854	1610	1203	1493	1343	1323	1471	61.4148	67.2645	61.2944	55.967	57.4498	60.0599	59.0266	64.1599
orf19.2057		Ortholog(s) have ATP binding, ATPase activity, metallopeptidase activity, role in protein complex assembly, proteolysis, signal peptide processing and m-AAA complex, mitochondrial inner boundary membrane localization	2916	4487	3311	3470	3254	3265	2124	2899	63.5814	81.1507	62.5662	76.8568	62.0946	72.0165	46.3834	62.8163
orf19.2059		Protein with homology to magnesium-dependent endonucleases and phosphatases; regulated by Sef1, Sfu1, and Hap43; Spider biofilm induced	343	378	343	232	491	262	519	259	21.0714	20.1594	17.6389	17.13	26.2033	16.8298	30.6015	14.955
orf19.206		Putative adhesin-like protein	1466	1728	1576	1507	1199	1080	1104	1135	24.118	24.5367	21.5615	27.6713	17.5099	18.3851	16.8298	17.8099
orf19.2060	SOD5	Cu and Zn-containing superoxide dismutase; protects against oxidative stress; induced by neutrophils, hyphal growth, caspofungin, osmotic/oxidative stress; oralpharyngeal candidiasis induced; rat catheter and Spider biofilm induced	14773	30815	12483	28201	22996	24909	30758	28478	998.932	1653.94	747.784	2564.66	1300.27	1430.66	1910.13	1926.85
orf19.2061		Protein of unknown function; mutants are viable	23	55	17	15	29	10	41	8	6.08874	11.2646	3.76823	5.46736	6.24223	3.57649	8.57875	3.08954
orf19.2062	SOD4	Cu and Zn-containing superoxide dismutase; role in response to host innate immune ROS; regulated on white-opaque switch; ciclopirox olamine induced; caspofungin repressed; SOD1,4,5,6 gene family; yeast-associated; Spider biofilm induced	959	2259	1445	1938	996	1856	1298	1779	75.5701	141.126	99.8692	150.3	68.1649	139.413	106.867	134.879
orf19.2063		Ortholog of C. parapsilosis CDC317 : CPAR2_213140, Lodderomyces elongisporus NRLL YB-4239 : LELG_01226, Debaryomyces hansenii CBS767 : DEHA2B02442g and Candida dubliniensis CD36 : CD36_15600	515	435	680	294	576	462	368	339	10.2494	7.55961	11.0078	7.91875	9.64324	9.73258	6.40775	6.85467
orf19.2064		Putative transcription factor with zinc finger DNA-binding motif	560	847	818	859	550	650	591	689	20.3121	26.3963	24.5692	33.7255	17.7124	23.9377	19.9567	23.7646
orf19.2065		Ortholog(s) have role in allantoin catabolic process and cytosol, nucleus localization	443	646	711	577	418	525	401	528	24.3515	30.3585	32.3784	34.2088	20.1873	28.6643	20.5768	28.0183
orf19.2066		Ortholog(s) have cytoplasm localization	258	213	284	157	388	327	297	210	16.2146	11.8669	14.8301	12.2759	20.7766	20.6445	16.9107	12.5114
orf19.2066.1	ATP18	F1F0 ATP synthase complex subunit; gene has intron	2986	4664	3260	3407	3445	3806	3749	3731	477.543	567.267	432.376	507.179	482.056	602.68	592.282	542.455
orf19.2067		Protein with a predicted role in mitochondrial iron metabolism; Hap43-repressed; expression upregulated during growth in the mouse cecum; Spider biofilm induced	949	787	1421	636	1048	848	821	1178	78.3297	53.9096	102.218	54.8462	75.3344	70.1685	69.2168	94.0249
orf19.2068		Ortholog of C. parapsilosis CDC317 : CPAR2_213190, Candida tenuis NRRL Y-1498 : CANTEDRAFT_119026, Debaryomyces hansenii CBS767 : DEHA2G08514g and Candida dubliniensis CD36 : CD36_15550	772	1059	943	1032	885	846	886	997	29.2978	34.9977	30.378	42.2337	29.699	33.2722	33.5957	37.6376
orf19.2069	SMF3	Putative vacuolar iron transporter; alkaline upregulated; caspofungin repressed; induced by Mnl1 under weak acid stress; Hap43-repressed	1892	2107	2772	1378	2111	1418	2053	2166	75.7777	69.1371	96.3562	57.7702	73.7163	57.4498	85.1045	83.6769
orf19.207	PGA55	GPI-anchored adhesin-like protein; filament induced; regulated by Nrg1, Tup1; regulated upon hyphal formation; mRNA binds to She3 and is localized to yeast-form buds and hyphal tips; induced during chlamydospore formation	746	501	1011	397	826	438	638	541	10.0436	6.14623	11.0387	7.34532	9.27452	6.79301	7.50264	7.17602
orf19.2070		Ortholog(s) have role in G1/S transition of mitotic cell cycle, chromatin remodeling, nucleosome disassembly, transcription elongation from RNA polymerase II promoter and RSC complex localization	1759	2219	1869	1871	1665	1430	1355	1548	63.3864	66.0586	58.1537	69.5023	52.3128	52.7893	49.1567	55.1293
orf19.2071		Protein of unknown function; induced by alpha pheromone in SpiderM medium	0	3	1	3	4	3	2	3	1	1.37023	1.03796	1.64438	1.39133	1.62651	1.15709	1.62116
orf19.2072		Ortholog(s) have choline transmembrane transporter activity, ethanolamine transmembrane transporter activity and role in choline transport, ethanolamine transport, glycine betaine transport	162	212	145	160	214	219	200	276	6.90215	7.45533	5.14467	8.54228	7.49449	9.39876	6.95112	10.1427
orf19.2073		Protein with a multidrug and toxin extrusion protein domain; induced by Mnl1 under weak acid stress	865	1123	1167	873	1229	838	1103	950	29.3748	33.0354	33.7144	32.945	36.937	29.121	37.9011	32.0752
orf19.2074		Ortholog of Candida albicans WO-1 : CAWG_03833	2	0	1	1	2	1	6	2	1.69064	1	1.21551	1.57151	1.55009	1.55829	2.61565	1.96797
orf19.2075	DFG5	N-linked mannoprotein of cell wall and membrane; possible signal transducer; role in hyphal growth and HWP1 induction in alkaline pH; GPI modification predicted; dfg5 dcw1 double mutant is inviable; caspofungin-induced, fungal-specific	1553	2532	1813	1859	2144	1740	2000	2403	66.7228	89.4297	66.908	80.2108	80.319	75.1415	90.0378	99.8692
orf19.2076		Protein of unknown function; S. pombe ortholog SPAC7D4.05 encodes a predicted hydrolase; Hap43-repressed; Spider biofilm induced	332	556	781	323	362	306	695	379	14.2417	19.9567	26.7963	16.3612	13.2081	13.7434	27.5658	14.8769
orf19.2077	ZCF9	Putative Zn(II)2Cys6 transcription factor; hypersensitive to toxic ergosterol analog ECC69 and/or ECC1384	422	646	499	353	609	516	597	535	11.112	14.3067	10.7991	11.2337	13.2666	13.8754	13.4988	12.7643
orf19.2078		Ortholog(s) have role in Golgi to vacuole transport and AP-1 adaptor complex localization	1231	1506	1481	1482	1164	1144	1108	1239	35.3363	37.5148	36.6917	45.7786	29.7851	34.148	31.7994	35.7252
orf19.2079	PHHB	Putative 4a-hydroxytetrahydrobiopterin dehydratase; transposon mutation affects filamentous growth; flow model biofilm induced; Spider biofilm induced	288	406	663	248	423	450	361	480	32.0266	38.9027	64.1245	31.0526	41.7628	51.3473	40.7663	53.3581
orf19.2081	POM152	Putative nuclear pore membrane glycoprotein	1199	1235	1165	1136	1597	1331	1256	1370	20.3297	18.3364	16.5311	22.3947	23.6389	23.0035	19.8855	22.1425
orf19.2082	SAP30	Aspartic-type endopeptidase; involved in degradation of alpha pheromone; functional equivalent of S. cerevisiae Bar1; a-cell specific; induced by alpha pheromone	27	33	35	16	31	11	27	21	2.27459	2.35051	2.22669	2.1309	2.20902	1.7896	1.95821	2.36222
orf19.2084	CDH1	Protein involved in regulation of mitosis; similar to S. cerevisiae Cdh1, which is an APC/C component; transcriptionally induced by Mnl1 under weak acid stress	1001	923	1197	831	959	784	808	678	30.705	24.9815	31.0391	29.0143	26.2496	25.0248	24.0049	20.3979
orf19.2087	SAS2	Predicted histone acetyltransferase involved in histone H4 acetylation; member of MYST family	690	744	745	929	711	641	884	1073	39.6604	36.8492	36.7777	57.0915	36.332	37.883	51.9647	61.4148
orf19.2088		Putative DNA polymerase epsilon subunit D; null mutant is viable but slow-growing and displays abnormal invasive growth on SD and YPD media; Spider biofilm repressed	704	1195	1041	980	1021	910	1110	1345	55.5584	78.2708	70.7466	78.3743	70.5046	72.6892	92.2681	102.654
orf19.2089		Ortholog of Nyv1, v-SNARE component of the vacuolar SNARE complex involved in vesicle fusion in S. cerevisiae; Hap43-repressed gene	623	981	945	713	565	629	658	606	43.3394	57.3239	56.3152	52.7893	34.7268	44.8046	45.9535	41.8635
orf19.209	DFG10	Ortholog(s) have role in dolichol biosynthetic process, dolichol-linked oligosaccharide biosynthetic process, polyprenol catabolic process, pseudohyphal growth and endoplasmic reticulum localization	253	493	339	329	371	420	505	488	16.5908	27.224	18.3851	24.427	20.7578	27.1396	31.4028	30.4192
orf19.2090		Ortholog of S. cerevisiae Ecm16, an essential DEAH-box ATP-dependent RNA helicase specific to the U3 snoRNP required for 18S rRNA synthesis; Hap43-induced; Spider biofilm induced	1208	515	1037	407	1899	1331	934	1076	20.4182	8.07537	14.841	9.42077	27.8051	22.9408	14.6903	17.1773
orf19.2091		Putative NADH dehydrogenase; repressed by nitric oxide, Hap43p-repressed	2829	3658	2794	1969	3428	3173	3308	3278	200.249	197.008	170.073	138.76	226.525	221.747	247.742	222.163
orf19.2092		Putative peroxisomal cystathionine beta-lyase; Gcn4p-regulated	1236	1273	2289	721	1414	1108	1021	1319	60.0599	51.5474	97.5169	37.9263	59.3184	55.1611	49.9492	63.7173
orf19.2093	RFA1	Putative DNA replication factor A; RNA abundance regulated by cell cycle, tyrosol and cell density	1437	2640	3101	1686	3304	2156	4789	5069	47.5082	72.5211	88.9791	58.7408	94.0249	71.854	168.589	160.896
orf19.2094	PDR6	Putative pleiotropic drug resistance regulatory protein 6; transcript regulated by Nrg1; induced by alpha pheromone in SpiderM medium	656	952	956	702	860	777	764	789	14.4809	17.7901	17.1092	18.0248	16.3522	17.3758	15.1535	15.9102
orf19.2095		Ortholog(s) have role in negative regulation of transcription from RNA polymerase II promoter in response to iron and cytosol, nucleus localization	3818	4311	4675	3950	3920	3412	2880	3593	117.59	105.027	120.76	117.764	101.151	99.4001	89.4297	102.737
orf19.2097		Predicted DNA-dependent ATPase/helicase; Spider biofilm induced	491	876	776	595	757	633	724	961	10.4581	15.4765	13.1162	14.5632	13.2476	13.6468	13.1231	18.2122
orf19.2098	ARO8	Aromatic transaminase of the Ehrlich fusel oil pathway of aromatic alcohol biosynthesis; Rim101 independent alkaline induction; protein abundance affected by URA3 expression in CAI-4 strain; Gcn4-regulated; stationary phase enriched	6287	14704	14261	11636	6860	11546	5071	14943	253.904	456.248	497.065	445.494	258.154	452.235	218.164	554.811
orf19.2099	HIR1	Component of the HIR complex, a nucleosome assembly factor involved in chromatin formation; involved in regulation of white-opaque switching frequency	1517	2077	2505	1833	1790	1494	1785	2010	34.9517	41.4036	49.8142	45.5867	36.8023	35.4299	42.3342	46.678
orf19.21		Ortholog(s) have role in ethanol metabolic process and mitochondrial inner membrane localization	49	53	108	38	85	84	69	46	11.7422	11.0921	20.6758	11.1936	17.2513	19.863	14.7106	10.3736
orf19.210		Ortholog(s) have role in protein localization to bud neck and cellular bud neck, cytosol localization	132	114	146	112	133	95	120	144	8.46955	6.44226	7.69402	9.15032	7.27971	6.88103	6.58106	8.53399
orf19.2101		Ortholog(s) have protein anchor activity, role in protein insertion into ER membrane, retrograde vesicle-mediated transport, Golgi to ER and GET complex, mitochondrion localization	1200	1247	1167	1332	1310	1266	1107	1273	131.807	107.451	107.012	140.525	121.873	128.427	123.829	128.119
orf19.2102	CKB1	Regulatory subunit of protein kinase CK2 (casein kinase II), beta subunit; null mutants are hypersensitive to caspofungin and hydrogen peroxide medium	463	481	417	360	551	459	490	361	51.0598	45.2606	39.491	42.7237	53.1433	51.7766	54.8233	39.6924
orf19.2103		Ortholog of Candida albicans WO-1 : CAWG_03811	0	0	0	0	0	0	0	0	1	1	1	1	1	1	1	1
orf19.2104		Ortholog(s) have chaperone binding activity, role in aerobic respiration, iron-sulfur cluster assembly and mitochondrion localization	419	540	627	486	370	412	286	413	40.2045	44.4881	51.9647	50.0339	31.5045	40.7891	26.963	39.9633
orf19.2105		Putative pre-mRNA-splicing factor; possibly an essential gene, disruptants not obtained by UAU1 method	265	300	288	171	327	240	317	245	23.8404	23.4579	21.6469	18.457	25.7382	22.1425	27.4408	21.1867
orf19.2106		Putative protein of unknown function; Hap43p-repressed gene	482	682	548	484	622	574	548	611	39.4663	47.711	38.6035	42.8589	44.8961	48.2676	45.435	50.1423
orf19.2107	MUQ1	Putative choline phosphate cytidylyltransferase/phosphoethanolamine cytidylyltransferase; repressed in hyphae compared vs yeast; Hap43-repressed; flow model biofilm induced; Spider biofilm repressed	1316	2399	1848	1881	1437	1178	1650	1720	74.2301	110.328	90.3723	106.217	70.687	67.1958	97.1782	94.252
orf19.2107.1	STF2	Protein involved in ATP biosynthesis; repressed in hyphae; repressed by Efg1, Hap43; transcript upregulated in clinical isolates from HIV+ patients with oral candidiasis; rat catheter, flow model and Spider biofilm induced	2122	3089	10017	1338	4339	2453	5905	3898	490.461	527.883	3132.78	283.715	933.82	561.214	1158.1	773.614
orf19.2108	SOD6	Copper- and zinc-containing superoxide dismutase; gene family includes SOD1, SOD4, SOD5, and SOD6; gene may contain an intron; Hap43-repressed; flow model and rat catheter biofilm induced	48	90	211	58	98	58	172	95	5.25966	7.65606	15.9886	7.71004	8.20018	6.49789	14.5047	8.74944
orf19.211		Predicted homeodomain-like transcription factor; also has a metal-binding Ada DNA repair protein domain; Spider biofilm induced	228	239	414	334	327	307	223	432	26.7608	24.3887	41.0879	41.641	33.7144	36.2575	25.0988	49.9811
orf19.2110		Ortholog(s) have arginyltransferase activity, role in protein arginylation and cytosol, nucleus localization	203	322	315	250	308	243	321	353	17.2933	23.4715	21.9959	24.3253	22.5884	20.9421	25.5856	28.9221
orf19.2111		Ortholog(s) have core RNA polymerase II binding transcription factor activity and role in transcription elongation from RNA polymerase II promoter, transcriptional start site selection at RNA polymerase II promoter	1043	1252	1398	917	1197	1028	885	915	57.2836	57.896	66.5789	53.5666	57.5458	57.896	48.808	50.1076
orf19.2111.2	RPL38	60S ribosomal ribosomal protein subunit; genes encoding cytoplasmic ribosomal subunits, translation factors, tRNA synthetases are downregulated upon phagocytosis by murine macrophage	18899	17984	9224	8956	23114	21443	17492	15943	3401.32	2847.04	1996.7	2204.42	3591.12	4552.93	2982.72	3044.59
orf19.2112		snRNP U5 splicing factor component; involved in positioning the 3' splice site during the 2nd catalytic step of splicing; Spider biofilm induced	587	414	670	277	767	520	661	406	43.2336	26.7608	42.1028	24.1345	49.4596	39.0817	48.8846	29.6584
orf19.2113		Putative integral peroxisomal membrane protein; Hap43p-repressed gene	1369	1611	1470	1194	1683	1475	1355	1363	59.0737	58.3662	54.0181	54.4091	63.3864	64.5176	59.2369	57.9166
orf19.2114		Predicted uricase; ortholog of S. pombe SPCC1223.09; Spider biofilm induced	201	227	275	104	251	169	330	202	14.1053	13.7829	15.6193	9.57504	15.0561	12.4919	20.9569	13.0674
orf19.2115		Putative molybdopterin-converting factor; fungal-specific (no human or murine homolog)	1559	1050	1281	743	2725	1865	1378	1152	73.1632	41.9529	51.3473	37.8505	113.175	86.9903	66.6091	53.5911
orf19.2116	NAT2	Putative N-terminal acetyltransferase; Hap43p-repressed gene; mutation confers hypersensitivity to toxic ergosterol analog	1521	3612	1644	2549	2598	4168	2059	3174	154.089	271.923	136.624	235.7	240.11	399.986	215.27	307.011
orf19.2117	LEU5	Putative mitochondrial carrier protein; Hap43-repressed; rat catheter biofilm induced	937	1176	1016	757	913	869	792	724	48.8348	51.0807	44.969	42.3156	41.8884	46.5076	41.82	37.2744
orf19.2119	NDT80	Ortholog of Ndt80; meiosis-specific transcription factor; activator of CDR1 induction by antifungal drugs; required for wild-type drug resistance and for Spider biofilm formation; transcript induced by antifungal drug treatment	2002	1665	1585	1315	2610	1843	2360	1647	63.1172	44.7103	42.6883	44.3542	72.1406	59.6664	78.0998	51.6324
orf19.212	VPS28	ESCRT I protein sorting complex subunit; involved in Rim8 processing and proteolytic activation of Rim101, which regulates pH response; role in echinocandin, azole sensitivity	300	380	464	296	392	357	332	383	24.5579	26.6776	31.3479	27.1772	27.7651	29.0717	25.6467	30.3268
orf19.2124		Predicted alcohol dehydrogenase; Spider biofilm induced	1087	2122	1104	2141	1401	1741	1498	1960	41.7628	67.9477	36.3977	83.1165	47.317	68.5388	58.8626	73.9297
orf19.2125		Protein of unknown function; GlcNAc-induced protein; Spider biofilm induced; rat catheter biofilm repressed	2424	3006	1600	7883	1444	1098	1558	1457	330.829	315.54	185.535	1166.81	175.651	142.57	224.735	187.111
orf19.2127	CST5	Scaffold protein for the mitogen-activated protein (MAP) kinase cascade that regulates mating; required for opaque mating or white biofilm formation in response to mating pheromone; induced in response to pheromone; Hap43p-repressed	130	268	182	225	215	285	172	216	8.95054	15.1014	10.1547	17.1682	12.1388	18.6463	9.89475	13.0547
orf19.2128		Ortholog(s) have mitochondrion localization	840	1010	694	872	1084	950	797	902	43.5875	44.4558	30.3388	48.3587	49.049	50.4168	41.8437	46.5076
orf19.2129		Ortholog of S. cerevisiae Spo71; a meiosis-specific protein required for spore wall formation during sporulation in S. cerevisiae; possibly an essential gene, disruptants not obtained by UAU1 method	508	658	589	568	584	541	510	627	14.2621	15.868	13.564	18.3709	13.9487	15.5803	12.606	16.053
orf19.213		Ortholog(s) have role in ubiquitin-dependent protein catabolic process and nucleus, proteasome regulatory particle, lid subcomplex, proteasome storage granule localization	2836	3464	4175	3820	2301	2136	1771	2139	202.72	192.049	252.911	256.641	146.026	148.056	133.565	147.627
orf19.2131		Ortholog(s) have ubiquitin-protein ligase activity, role in protein ubiquitination, ubiquitin-dependent protein catabolic process via the multivesicular body sorting pathway and Golgi apparatus, endoplasmic reticulum localization	1209	1759	2363	1850	1217	1109	1027	1562	31.7793	39.9148	53.3581	52.243	28.3802	29.9236	26.3017	41.2356
orf19.2132		Ortholog of C. parapsilosis CDC317 : CPAR2_213740, Candida tenuis NRRL Y-1498 : CANTEDRAFT_92162, Debaryomyces hansenii CBS767 : DEHA2A01056g and Candida dubliniensis CD36 : CD36_65220	1002	1517	1352	1219	987	961	1012	1127	78.2229	96.1051	91.4692	94.1403	66.4072	74.8492	82.2494	85.1974
orf19.2133	LIP4	Secreted lipase, member of a differentially expressed lipase gene family with possible roles in nutrition and/or in creating an acidic microenvironment; expressed more strongly during mucosal infections than during systemic infections	0	0	0	0	0	0	0	0	1	1	1	1	1	1	1	1
orf19.2135	TSM1	Putative transcription initiation factor TFIID subunit; transcript is upregulated in clinical isolates from HIV+ patients with oral candidiasis; Nrg1-regulated	1177	1430	1324	1285	1298	1239	918	1183	17.9427	18.7243	16.8298	22.5715	17.3758	19.324	12.6687	16.8878
orf19.2137		Ortholog(s) have mitochondrion localization	537	631	574	487	680	871	438	589	22.5403	23.0485	20.2143	23.7206	24.8146	36.5314	17.0821	23.545
orf19.2138	ILS1	Putative isoleucyl-tRNA synthetase, the target of drugs including the cyclic beta-amino acid icofungipen/PLD-118/BAY-10-8888 and mupirocin; protein present in exponential and stationary growth phase yeast cultures	8420	8074	10565	6290	10617	9415	6095	8569	169.925	128.119	178.313	125.265	193.12	178.499	128.01	162.045
orf19.2143		Ortholog(s) have role in endocytic recycling and cytosol, endosome, nucleus localization	1800	977	1708	748	2732	1854	1260	1304	40.3615	19.6934	32.7793	20.2988	54.2228	42.8768	27.8983	29.2675
orf19.2146	HAT2	Putative Hat1-Hat2 histone acetyltransferase complex subunit; role in DNA damage repair and morphogenesis; mutations cause constitutive pseudohyphal growth, caspofungin sensitivity; rat catheter and Spider biofilm repressed	1400	1593	1631	1599	1505	1268	1232	1559	70.2233	65.5984	70.1685	80.4105	65.5383	64.1914	63.0311	75.9275
orf19.2149		Putative sulfate permease; S. cerevisiae ortholog YPR003C localizes to the endoplasmic reticulum; regulated by Sef1p-, Sfu1p-, and Hap43p	1624	2408	2008	1919	1299	1338	1267	1467	44.3085	54.9327	46.7738	55.5584	31.2409	37.2921	34.6601	40.0092
orf19.215		Component of a complex containing the Tor2p kinase; possible a role in regulation of cell growth; Spider biofilm induced	879	1431	1374	815	1118	845	1365	747	28.1635	39.2143	37.4759	29.4074	31.4261	27.6151	43.9114	23.0916
orf19.2150		Putative ortholog of mammalian electron transfer flavoprotein complex subunit ETF-alpha; Spider biofilm repressed	4568	5768	4637	4832	4900	5099	4162	4892	285.019	278.4	244.058	282.636	283.34	312.256	272.33	299.112
orf19.2151	NAG6	Protein required for wild-type mouse virulence and wild-type cycloheximide resistance; putative GTP-binding motif; similar to S. cerevisiae Yor165Wp; in gene cluster that encodes enzymes of GlcNAc catabolism; no human or murine homolog	4248	5822	4179	5940	3151	3452	3057	3911	115.863	122.382	95.8291	153.419	72.375	89.5521	84.0275	99.3372
orf19.2154	HXK1	N-acetylglucosamine (GlcNAc) kinase; involved in GlcNAc utilization; required for wild-type hyphal growth and mouse virulence; GlcNAc-induced transcript; induced by alpha pheromone in SpiderM medium	822	1308	1207	1302	1057	981	1157	1572	33.6748	46.1664	42.6773	57.2114	38.5077	41.6234	47.991	64.8549
orf19.2156	NAG1	Glucosamine-6-phosphate deaminase; required for normal hyphal growth and mouse virulence; converts glucosamine 6-P to fructose 6-P; reversible reaction in vitro; gene and protein is GlcNAc-induced; Spider biofilm induced	633	689	803	782	591	678	387	685	48.2676	44.4396	52.1667	62.0543	39.3477	52.5555	28.822	51.7005
orf19.2157	DAC1	N-acetylglucosamine-6-phosphate (GlcNAcP) deacetylase; N-acetylglucosamine utilization; required for wild-type hyphal growth and virulence in mouse systemic infection; gene and protein are GlcNAc-induced; Spider biofilm induced	736	987	1077	1096	516	590	460	699	36.155	41.717	45.5104	57.5458	22.7838	29.8023	21.9618	34.4224
orf19.2158	NAG3	Putative MFS transporter; similar to Nag4; required for wild-type mouse virulence and cycloheximide resistance; in gene cluster that includes genes encoding enzymes of GlcNAc catabolism; Spider biofilm repressed	247	255	226	258	438	472	263	411	10.018	8.99415	7.66008	12.3457	14.5555	18.3968	9.1277	14.6616
orf19.216		Protein with a metallo-dependent phosphatase domain; ketoconazole-induced; upregulation correlates with clinical development of fluconazole resistance	703	1100	1102	743	856	723	859	773	27.0211	36.0213	35.7038	31.5742	28.6643	28.0321	32.3924	29.1803
orf19.216.1		Ortholog of C. parapsilosis CDC317 : CPAR2_806510, Candida tenuis NRRL Y-1498 : CANTEDRAFT_109089, Debaryomyces hansenii CBS767 : DEHA2B13508g and Pichia stipitis Pignal : PICST_59544	1733	2635	1745	1703	2202	2516	1998	2013	386.151	441.122	326.692	348.072	442.297	552.71	449.358	427.881
orf19.2160	NAG4	Putative transporter; fungal-specific; similar to Nag3p and to S. cerevisiae Ypr156Cp and Ygr138Cp; required for wild-type mouse virulence and wild-type cycloheximide resistance; gene cluster encodes enzymes of GlcNAc catabolism	26	35	23	78	11	11	11	18	1.90355	2.03254	1.59776	4.89298	1.27534	1.62926	1.25147	1.90355
orf19.2163		Ortholog(s) have cytosol localization	1886	2825	2474	2204	2175	1968	1964	2481	46.0136	57.9696	51.674	57.0003	46.233	49.0121	47.9602	59.7389
orf19.2164.1	MFA1	a-factor mating pheromone; produced in opaque MTLa cells; required for mating competence of MTLa cells, but not MTLalpha; induced by alpha-factor	1	1	1	2	0	1	0	0	1.42761	1.44413	1.35053	2.37223	1	1.74893	1	1
orf19.2165		Predicted hydrolase; induced by nitric oxide	579	483	955	415	619	439	472	478	31.4715	23.317	44.2716	26.2496	29.7738	24.8321	24.9815	25.4141
orf19.2166	VMA5	Putative vacuolar H(+)-ATPase; plasma membrane localized; rat catheter biofilm repressed	1865	2578	2391	2233	1751	1635	1521	1785	90.8508	100.338	99.4805	105.792	72.4124	76.8959	74.4312	81.9768
orf19.2167		Ortholog(s) have role in ribosomal large subunit biogenesis, ribosomal small subunit biogenesis and cytosolic large ribosomal subunit, nucleolus localization	1213	766	1065	462	2019	1114	1150	800	49.0871	27.1289	36.6416	22.1425	71.3624	46.3506	46.4827	31.9711
orf19.2168		Putative sterol deacetylase; flow model biofilm induced; rat catheter biofilm repressed	43	98	97	22	31	35	61	40	3.05424	4.88002	4.53508	2.43944	2.16052	3.11134	3.08954	3.22682
orf19.2168.3		Ortholog(s) have role in cellular protein localization, endoplasmic reticulum inheritance, endoplasmic reticulum tubular network organization and nuclear pore complex assembly, more	4840	6468	4104	5295	4278	3810	4475	3794	460.363	471.13	327.859	469.227	368.013	349.763	425.438	350.501
orf19.2169		Ortholog of C. parapsilosis CDC317 : CPAR2_805720, Lodderomyces elongisporus NRLL YB-4239 : LELG_02628, Candida dubliniensis CD36 : CD36_22330 and Candida orthopsilosis Co 90-125 : CORT0C03440	10	1	6	0	7	1	5	0	1.88842	1.05589	1.3777	1	1.50083	1.19538	1.29708	1
orf19.217		Ortholog(s) have sequence-specific DNA binding activity	36	66	28	69	59	20	158	62	1.99509	2.60244	1.56991	3.67553	2.36667	1.84096	4.51131	3.10269
orf19.2170	PHM7	Putative transporter; fungal-specific; Hog1-repressed; repressed by 17-beta-estradiol, ethynyl estradiol; Hap43-induced; Spider biofilm induced	7151	10718	8134	10685	10714	8719	11516	13275	153.698	175.059	144.673	208.135	208.135	173.531	251.703	270.311
orf19.2172	ARA1	D-Arabinose dehydrogenase; dehydro-D-arabinono-1,4-lactone synthesis; active on D-arabinose, L-fucose, L-xylose, L-galactose; inhibited by metal ions, thiol group-specific reagents; induced on polystyrene adherence; Spider biofilm induced	589	903	1850	266	596	579	1076	611	31.3479	41.2732	86.1614	17.4752	28.2279	31.9846	58.2884	32.3023
orf19.2173	MAF1	Putative negative regulator of RNA polymerase III; decreased expression in hyphae vs yeast cells; caspofungin repressed; Spider biofilm repressed	1147	1767	2564	837	1539	1070	1311	1352	54.7884	69.949	106.867	42.8768	63.8652	52.0553	64.1245	64.0451
orf19.2174	RAD57	Putative DNA recombination and repair protein; induced by interaction with macrophage; transcript is regulated by Nrg1, Mig1, and Tup1; essential protein; S. cerevisiae ortholog is essential	228	500	441	392	398	376	674	657	9.88453	17.6389	14.984	18.7642	14.0808	16.0001	25.6295	25.0823
orf19.2175		Putative mitochondrial cell death effector; induced by nitric oxide; Spider biofilm induced; rat catheter biofilm repressed	1002	1569	1155	1857	1903	2213	1475	3821	50.9186	66.0865	50.167	94.7792	84.3338	109.209	79.1028	186.723
orf19.2176	IFM3	Protein with a 2-hydroxyacid dehydrogenase catalytic domain; Hap43-repressed; Plc1-regulated; overlaps orf19.2177	252	186	327	199	277	197	287	233	14.841	9.8343	15.637	14.0739	13.9409	12.2443	15.2265	12.8195
orf19.2177		Sef1p-, Sfu1p-, and Hap43p-regulated gene; overlaps IFM3/orf19.2176	0	0	0	0	0	0	0	0	1	1	1	1	1	1	1	1
orf19.2178	MRS4	Mitochondrial carrier family member, involved in iron homeostasis; putative membrane transporter localized to the mitochondrial membrane; transcription under control of Atf2p; regulated by Sef1p, Sfu1p, and Hap43p	2094	2447	1423	2135	1937	1685	1337	1736	87.1692	82.4382	49.0121	86.8091	68.865	69.2168	54.7598	69.3861
orf19.2178.1		Protein of unknown function; Spider biofilm induced	242	388	372	429	271	299	273	341	46.8261	62.1905	62.0543	82.6834	45.5266	58.91	53.2209	65.3441
orf19.2179	SIT1	Transporter of ferrichrome siderophores, not ferrioxamine B; required for human epithelial cell invasion in vitro, not for mouse systemic infection; regulated by iron, Sfu1, Rfg1, Tup1, Hap43; rat catheter and Spider biofilm induced	1854	1766	2629	1224	2207	890	3175	1617	64.9567	51.6862	80.0853	45.6567	67.4786	32.1185	118.188	55.967
orf19.2179.2	RPS10	Ribosomal protein S10; downregulated in the presence of human whole blood or PMNs; Spider biofilm repressed	26553	25354	13288	13762	32985	28363	22528	21576	2564.66	2331.98	1769.91	1949.8	2636.8	2636.8	2230.05	2500.57
orf19.218	BUD20	Protein similar to S. cerevisiae Bud20p, which affects bud site selection; transposon mutation affects filamentous growth	2	4	1	1	1	1	8	0	1.3286	1.64181	1.09106	1.32324	1.11528	1.3368	2.11861	1
orf19.2180		Ortholog(s) have calcium ion binding, zinc ion binding activity, role in axial cellular bud site selection, bipolar cellular bud site selection, regulation of COPII vesicle coating and cellular bud neck, cytosol, nucleus localization	875	1068	950	810	943	941	779	761	55.2865	56.4134	51.1713	54.0948	51.8826	60.464	49.5178	47.711
orf19.2181		Protein of unknown function; overlaps orf19.2180	0	0	0	0	0	0	0	0	1	1	1	1	1	1	1	1
orf19.2182	BLM3	Putative proteasome activator; binds core proteasome and stimulates proteasome-mediated protein degradation by inducing gate opening; ortholog of S. cerevisiae Blm10; transcript regulated by Nrg1 and Mig1	2073	2406	3216	2443	2197	1663	1410	1657	19.9025	20.056	25.556	26.5264	18.742	16.7677	12.4322	15.0134
orf19.2183	KRE30	YEF3-subfamily ABC family protein; predicted not to be a transporter; repressed in core stress response; mutation confers hypersensitivity to amphotericin B	7216	5917	4729	3239	11047	7657	6078	5543	238.741	152.476	132.538	107.081	333.662	254.205	214.268	174.489
orf19.2184		Putative fumarylacetoacetate hydrolase; clade-associated gene expression; rat catheter and Spider biofilm repressed	693	1170	1065	1102	879	959	885	1025	42.549	60.4168	56.0962	69.6815	47.2129	60.1928	55.0959	62.7317
orf19.2185	NSA1	Putative 66S pre-ribosomal particles conmponent; Hap43-induced; repressed by prostaglandins	1151	371	1045	188	1972	1172	1094	736	57.8537	16.7562	44.6438	12.2443	86.0066	60.1068	55.6073	36.6416
orf19.2186	SEH1	Ortholog(s) have Seh1-associated complex, cytosol, fungal-type vacuole membrane, nuclear membrane, nuclear pore outer ring localization	825	1036	1202	712	1041	994	1022	958	51.7431	54.3564	65.3441	47.6607	57.256	63.1172	66.1162	59.0737
orf19.2187	ALG7	Protein involved in cell wall mannan biosynthesis; mutation confers hypersensitivity to tunicamycin; transcript elevated in chk1, nik1, and sln1 homozygous null mutants; possibly essential gene, disruptants not obtained by UAU1 method	1134	1532	976	1374	1028	971	1022	1296	44.2433	50.1423	32.319	56.8776	35.5327	38.7061	40.4075	50.5669
orf19.2190	VRP1	Verprolin-related protein involved in actin cytoskeleton organization and polarized morphogenesis; interacts with Wal1p and Myo5p; downregulated upon adherence to polystyrene	986	1093	1404	1001	978	1006	716	906	30.468	29.7411	37.1362	34.2566	26.7963	32.14	21.3499	27.6839
orf19.2191		Ortholog(s) have role in endocytic recycling, peptidyl-diphthamide biosynthetic process from peptidyl-histidine and cytosol, endosome, nucleus localization	406	236	412	139	481	355	379	227	25.3199	13.1308	21.3768	11.0921	26.1354	22.5403	22.269	13.4904
orf19.2191.1		Ortholog of C. parapsilosis CDC317 : CPAR2_104195, Candida tenuis NRRL Y-1498 : CANTEDRAFT_109454, Debaryomyces hansenii CBS767 : DEHA2C10076g and Candida orthopsilosis Co 90-125 : CORT0B05420	362	310	424	130	611	530	443	391	74.0509	52.7767	74.8824	29.7851	108.982	105.694	94.5529	77.4464
orf19.2192	GDH2	Putative NAD-specific glutamate dehydrogenase; fungal-specific; transcript regulated by Nrg1, Mig1, Tup1, and Gcn4; stationary phase enriched protein; flow model biofilm induced; Spider biofilm induced	22296	33856	42716	25211	15538	13024	18344	16659	413.88	483.056	695.332	440.277	266.981	239.795	342.802	301.564
orf19.2193	PRS5	Putative 5-phospho-ribosyl-1(alpha)-pyrophosphate synthetase; Hap43-induced; repressed during core stress response	1599	1208	1684	797	2556	1721	1678	1285	67.976	43.5071	62.0946	36.831	93.9104	74.0046	74.1399	54.0948
orf19.2194		Phosphorylated protein of unknown function	461	696	704	593	558	504	531	547	19.7688	25.5975	24.9711	28.2934	20.8225	22.0641	21.3893	22.4653
orf19.2195		Ortholog of Candida albicans WO-1 : CAWG_05881	0	0	0	0	0	0	0	0	1	1	1	1	1	1	1	1
orf19.2196		Ortholog(s) have ubiquitin binding activity and cytoplasm localization	480	392	774	371	480	331	421	393	33.9521	24.769	47.4408	29.8866	30.4107	24.644	29.6347	27.8399
orf19.2197		Has domain(s) with predicted N,N-dimethylaniline monooxygenase activity, NADP binding, flavin adenine dinucleotide binding activity and role in oxidation-reduction process	2	3	7	1	5	1	10	2	1.07762	1.07464	1.16757	1.15851	1.15325	1.15194	1.27803	1.19538
orf19.2198	FLC3	Protein involved in heme uptake; putative FAD transporter, similar to S. cerevisiae Flc3p	1202	1467	1263	1322	1621	1587	1453	1760	31.7087	33.5101	28.2279	38.0559	37.9011	43.2158	38.9654	46.5618
orf19.2199	PHO86	Putative endoplasmic reticulum protein; possibly adherence-induced	1365	1529	1151	1265	1667	1445	770	1585	75.4079	69.2836	53.8157	70.9645	79.9893	79.1759	42.7066	84.7289
orf19.22		Protein with homology to peroxisomal membrane proteins; Sef1p-, Sfu1p-, and Hap43p-regulated gene	1353	1184	1885	1541	936	951	569	874	96.904	68.1649	114.11	108.06	57.0915	67.1591	39.9887	60.0599
orf19.22.1		Pseudogene; added to Assembly 21 based on comparative genome analysis	10	3	8	11	1	0	0	0	1.67089	1.16288	1.38379	2.10595	1.03604	1	1	1
orf19.220	PIR1	1,3-beta-glucan-linked cell wall protein; N-mannosylated, O-glycosylated by Pmt1; cell wall defect in het mutant; Hog1/fluconazole/hypoxia induced; iron/Efg1/Plc1/temp regulated; flow model biofilm induced; hyphal, Spider biofilm repressed	1855	675	3172	77	2925	366	3646	412	80.0491	25.2494	118.039	5.43243	109.426	16.7165	166.867	16.9849
orf19.2200		Protein of unknown function; rat catheter biofilm repressed	1249	1604	1127	1480	1559	1384	1063	1526	55.8765	60.0599	42.9245	68.3008	60.6096	62.5215	47.5592	67.6072
orf19.2201		Ortholog(s) have ribosome binding activity, role in mitochondrial respiratory chain complex III assembly, positive regulation of mitochondrial translation and mitochondrial ribosome localization	506	645	382	416	837	959	483	609	66.4586	69.8948	42.5639	57.4795	94.7098	122.319	64.7771	77.2715
orf19.2202		Protein of unknown function; induced by alpha pheromone in SpiderM medium	136	257	188	177	122	60	215	92	12.9459	20.2988	14.4809	19.0118	9.91126	6.71983	17.9958	8.48058
orf19.2203		Ortholog of Candida albicans WO-1 : CAWG_05873	0	6	9	7	1	1	8	5	1	2.31508	2.69451	3.55721	1.19319	1.4331	2.58764	2.64675
orf19.2203.1		Protein of unknown function; ORF added to Assembly 21 based on comparative genome analysis; overlaps dubious orf19.2203	119	83	142	125	64	49	39	76	21.8526	13.6468	21.6912	26.0198	10.5139	10.1872	6.71256	13.3119
orf19.2204		Predicted membrane protein of unknown function; Spider biofilm induced	829	610	947	584	544	404	655	377	51.719	32.8372	50.4493	39.3477	29.9236	25.8608	41.4285	22.8255
orf19.2204.2		Ortholog(s) have GTPase activity and role in establishment or maintenance of actin cytoskeleton polarity, regulation of alpha-glucan biosynthetic process	755	1277	805	1438	973	1034	1157	1246	48.5528	67.8213	43.8892	92.3288	54.7304	67.4786	77.6704	77.797
orf19.2208		Ortholog(s) have role in response to salt stress and cytoplasm localization	4797	4519	4637	5258	4278	3276	2648	3830	68.6237	54.0491	56.9663	75.9934	53.3581	47.711	38.1177	54.1977
orf19.2209	YVC1	Putative vacuolar cation channel shock; repressed by alpha pheromone in SpiderM medium; flow model biofilm repressed	2772	5794	2462	5695	3742	3961	5964	7331	74.5562	124.565	56.2783	150.965	86.5002	103.408	172.086	187.731
orf19.2210		Protein of unknown function; Spider biofilm induced	1184	2699	833	4134	2515	3332	2617	4130	32.9223	62.9515	19.8744	116.806	61.6108	91.9933	76.0605	112.033
orf19.2211		Ortholog of C. parapsilosis CDC317 : CPAR2_103660, Debaryomyces hansenii CBS767 : DEHA2F19756g, Candida dubliniensis CD36 : CD36_21990 and Pichia stipitis Pignal : PICST_61375	9	23	1	17	23	18	23	14	1.66686	2.50606	1.00741	2.75922	2.43944	2.80565	2.35051	2.42664
orf19.2212		Ortholog of Debaryomyces hansenii CBS767 : DEHA2F19734g, Candida dubliniensis CD36 : CD36_21980, Candida tropicalis MYA-3404 : CTRG_01709 and Candida albicans WO-1 : CAWG_05866	56	78	58	68	60	60	55	57	10.6196	12.4207	9.19529	14.955	9.63271	11.6709	9.01159	9.95542
orf19.2213		Ortholog(s) have cytoplasm, nucleus localization	185	244	207	198	189	195	195	225	9.3201	10.4806	8.70099	11.7274	8.16992	10.2862	8.44161	10.3156
orf19.2214		Ortholog(s) have structural constituent of ribosome activity and mitochondrial large ribosomal subunit localization	1550	1922	977	1230	2474	2619	1286	1612	103.277	103.477	54.3564	80.8187	143.663	164.503	87.9776	101.916
orf19.2215	GLE1	Putative nucleoporin; moderately induced at 42 degrees C	874	1074	942	720	972	834	868	734	32.8549	35.2318	30.0845	30.4192	32.3023	32.4628	32.5665	27.1772
orf19.2216	PDS5	Putative protein with a predicted role in establishment and maintenance of sister chromatid condensation and cohesion; cell-cycle regulated periodic mRNA expression	562	1030	987	767	1349	871	1875	2167	9.96472	15.0427	13.7519	15.5522	19.5773	15.2337	29.5379	34.6601
orf19.2219	ORF298	Predicted ORF in retrotransposon Tca3; similar to Gag-Pol; a-specific transcript, alpha-factor induced; rat catheter biofilm repressed; mRNA binds She3	1006	1512	1783	1007	1506	1324	1401	1391	18.3851	23.7072	26.7608	21.3088	23.8404	24.3515	23.9377	23.9272
orf19.2220		Protein of unknown function; Hap43-repressed gene; by Rgt1; repressed in Spider biofilms by Bcr1, Tec1, Brg1, Rob1 and induced by Efg1, Ndt80; Spider biofilm induced	0	0	20	1	6	3	4	0	1	1	4.08832	1.35053	1.94557	1.94557	1.51954	1
orf19.2222		Putative casein kinase; plasma membrane-localized	1318	2004	1367	1653	1762	1700	1728	1779	43.4458	55.1293	38.49	57.6217	50.8077	57.3239	57.5458	57.7232
orf19.2227		Protein of unknown function; flow model biofilm induced; nitric oxide-repressed	79	119	252	72	140	120	268	83	4.52579	5.37675	10.0857	5.29604	6.05715	6.67696	10.9912	4.63913
orf19.2228		Ortholog(s) have actin monomer binding activity, role in sequestering of actin monomers and mating projection tip localization	606	920	737	662	531	597	628	563	28.5155	37.037	29.1905	34.267	22.1669	28.5008	28.961	25.8705
orf19.2229		Ortholog(s) have ubiquitin-protein ligase activity, role in protein ubiquitination, response to ethanol and cytoplasm, nucleus localization	346	512	477	363	360	343	348	345	13.824	17.3522	15.4523	16.8944	12.295	14.2621	12.2759	12.8041
orf19.223		Putative serine/threonine protein kinase; Hap43-repressed; induced by prostaglandins; possibly an essential gene, disruptants not obtained by UAU1 method; flow model biofilm induced; Spider biofilm induced	2219	3142	2187	2430	2459	1753	2162	1995	56.4134	65.6579	47.269	63.9686	54.6535	45.6567	55.4533	50.4168
orf19.2230		Putative pre-mRNA-splicing factor; decreased transcription is observed upon benomyl treatment	236	300	324	234	300	238	291	217	29.7118	32.8103	34.8735	32.7971	33.7388	30.9897	37.2045	26.946
orf19.2231		Protein of unknown function; Spider biofilm induced	420	717	340	467	497	657	539	613	26.1926	37.7989	17.9342	31.9361	26.9687	41.2356	32.8667	37.2241
orf19.2232	RPL11	Ribosomal protein; repressed by phagocytosis; colony morphology-related gene regulation by Ssn6; Hap43-induced; Spider biofilm repressed	21012	19114	10582	10227	25483	21177	17272	14973	2017.86	1531.8	1076.16	1125.02	1973.36	1862.02	1626.21	1453.14
orf19.2233	PRE2	Putative proteasome beta-5 subunit; macrophage-induced protein	4210	6193	6026	5470	3793	3340	3355	3673	256.229	296.843	312.899	311.752	220.037	200.922	220.289	215.93
orf19.2236	FHL1	Fork-head transcription factor; forms a heterodimer with Ifh1 that is tethered to promoters by Tbf1; positively regulates rRNA and ribosomal protein gene transcription	888	784	940	590	1094	854	815	897	15.4765	12.0269	13.5091	12.6112	16.455	15.3879	12.5799	14.3983
orf19.2237	SPR1	Putative GPI-anchored protein; similar but not orthologous to S. cerevisiae Spr1, a sporulation-specific exo-1,3-beta-glucanase; mutant is viable	3	3	6	0	2	3	5	0	1.10445	1.07077	1.13011	1	1.04655	1.2444	1.10828	1
orf19.2237.1		Ortholog of Slx9 required for pre-rRNA processing; associated with 90S pre-ribosome and 43S small ribosomal subunit precursor, interacts with U3 snoRNA in S. cerevisiae; gene has intron; Spider biofilm induced	534	279	467	213	716	445	529	297	38.0559	17.9255	28.1439	18.6059	45.0461	32.7971	38.3203	20.8102
orf19.2238	LTE1	Protein similar to GDP/GTP exchange factors; repressed by alpha pheromone in SpiderM medium; flow model biofilm repressed	920	1034	856	1238	858	640	1016	1267	11.8375	11.5328	9.40162	18.2861	9.50405	9.1277	11.3763	14.7951
orf19.2241	PST1	Putative 1,4-benzoquinone reductase; hyphal-induced; regulated by Cyr1, Ras1, Efg1, Nrg1, Rfg1, Tup1; Hap43-induced; Spider biofilm induced	1099	2506	3222	1387	2427	4349	4713	6337	79.3111	142.818	198.783	99.2567	155.62	304.153	341.846	440.277
orf19.2242	PRB1	Endoprotease B; regulated by heat, carbon source (GlcNAc-induced), nitrogen, macrophage response, human neutrophils; similar to (does not replace) S. cerevisiae vacuolar B protease Prb1p; flow model biofilm induced; Spider biofilm induced	773	1177	1934	414	782	523	1073	799	32.9563	42.8678	71.4521	21.2305	29.4539	23.2791	46.2131	34.0744
orf19.2244		Similar to oxidoreductases and to S. cerevisiae Yjr096wp; Sfu1 repressed; induced by benomyl treatment, Ssr1; Hap43-repressed; flow model biofilm repressed	1188	1815	3249	2166	638	391	528	423	69.8236	87.566	164.285	129.095	32.9223	23.7206	30.4107	24.0131
orf19.2245	YPT72	Vacuolar Rab small monomeric GTPase involved in vacuolar biogenesis; involved in filamentous growth and virulence	1357	2138	1408	1974	1317	1268	1126	1673	102.379	126.77	90.2431	145.371	84.2644	92.2681	87.3444	118.696
orf19.2246		Ortholog(s) have cytosol, nucleus localization	1349	1936	1543	1429	2016	1756	1691	2078	105.52	120.006	104.438	109.801	137.519	129.958	136.747	155.123
orf19.2247		Ortholog of C. parapsilosis CDC317 : CPAR2_406700, Candida tenuis NRRL Y-1498 : CANTEDRAFT_127772, Candida dubliniensis CD36 : CD36_21220 and Candida orthopsilosis Co 90-125 : CORT0C06120	93	49	146	33	136	102	101	90	4.88597	2.82255	5.8581	2.88297	5.6631	5.70335	4.26243	4.78232
orf19.2248	ARE2	Acyl CoA:sterol acyltransferase; uses cholesterol and oleoyl-CoA substrates; protoberberine derivative drug inhibits enzyme activity; ketoconazole-induced; Hap43-repressed; flow model biofilm induced; Spider biofilm induced	1388	1592	2262	1647	1182	854	1006	1076	42.8768	41.9673	60.5695	53.9836	32.1185	27.086	30.5557	32.9223
orf19.2249		Putative metalloprotease of the mitochondrial inner membrane; expression downregulated in an ssr1 null mutant	768	975	683	765	1092	1158	699	868	55.9235	59.4015	42.2995	58.8626	69.7271	83.9612	51.4761	62.4982
orf19.225		Predicted 2-hydroxyacid dehydrogenase; Hap43-repressed gene	1037	1537	922	989	1376	1285	898	1241	57.5006	70.9645	43.6839	58.2452	66.7228	72.3349	50.3594	68.4398
orf19.2250	SPE3	Putative spermidine synthase; predicted role in pantothenate and spermidine biosynthesis; Spider biofilm repressed	4491	5163	3319	3000	6029	6553	4184	4885	291.999	255.192	184.635	184.635	358.349	418.251	281.493	312.256
orf19.2251	AAH1	Adenine deaminase; purine salvage and nitrogen catabolism; colony morphology-related regulation by Ssn6; Hog1, CO2-induced; chlamydospore formation repressed in C. albicans and C. dubliniensis; rat catheter and F-12/CO2 biofilm induced	393	332	312	123	805	583	942	436	20.29	15.256	13.7108	8.95054	35.9627	30.1159	47.7628	21.5745
orf19.2252		Protein of unknown function; rat catheter biofilm repressed	1	1	2	1	6	2	1	0	1.05589	1.02556	1.01248	1.15539	1.1803	1.18441	1.01164	1
orf19.2253		Protein of unknown function; expression regulated by white-opaque switch; repressed by alpha pheromone in SpiderM medium; Spider biofilm induced	107	118	90	62	112	63	168	48	5.46736	5.01953	3.73042	4.44259	4.69128	3.9728	6.63808	3.29128
orf19.2256		Ortholog(s) have cytosol, nucleus localization	863	908	849	705	1290	1045	967	777	64.2806	56.7837	53.8555	55.584	83.3268	77.7288	74.7113	57.0915
orf19.2257		Predicted ER protein involved in ER-nucleus signaling; Spider biofilm repressed	5427	8088	5678	7197	6225	6330	5449	6064	274.093	317.553	240.838	335.885	290.255	313.455	285.473	298.065
orf19.2258		Ortholog of C. parapsilosis CDC317 : CPAR2_406650, Candida tenuis NRRL Y-1498 : CANTEDRAFT_130046, Debaryomyces hansenii CBS767 : DEHA2F24134g and Candida dubliniensis CD36 : CD36_21310	202	171	239	161	214	160	167	134	11.5795	8.62175	11.3514	11.327	10.4513	9.91998	8.49204	7.60565
orf19.2259		Ortholog(s) have structural constituent of ribosome activity and mitochondrial large ribosomal subunit localization	1330	1701	828	1326	1822	1931	1127	1363	89.082	90.5674	45.5677	86.0066	102.816	121.208	75.6993	86.2456
orf19.2260		Putative transcription factor with zinc finger DNA-binding motif	801	808	772	872	675	622	537	600	43.0454	37.3604	35.3844	49.9811	31.9271	34.3281	28.3802	32.0013
orf19.2261		Ortholog(s) have RNA binding activity, role in mRNA splicing, via spliceosome and U2 snRNP, U2-type prespliceosome, cytosol localization	430	324	618	361	564	466	467	498	25.4485	16.8748	30.2532	24.5968	28.8067	27.635	26.1516	28.6376
orf19.2262		Protein similar to quinone oxidoreductases; induced by benomyl treatment, nitric oxide; oxidative stress-induced via Cap1; stationary-phase enriched protein; Spider biofilm induced	193	263	364	242	234	275	270	436	11.9975	13.9923	18.2193	17.3052	12.3755	17.1867	14.9314	24.644
orf19.2263		Ortholog of C. parapsilosis CDC317 : CPAR2_406560, Candida tenuis NRRL Y-1498 : CANTEDRAFT_103408, Debaryomyces hansenii CBS767 : DEHA2F24024g and Candida dubliniensis CD36 : CD36_21360	629	712	860	698	567	635	555	618	66.5789	62.5215	78.3297	74.5562	52.1357	68.0164	59.2796	64.7978
orf19.2264	OLE2	Protein with similarity to fatty acid desaturase (stearoyl-CoA desaturase); homozygous null mutant shows decreased production of prostaglandin E2	728	786	722	594	972	799	911	835	27.9253	26.339	23.4236	26.339	32.7386	31.4715	34.9757	31.6581
orf19.2265		Ortholog(s) have role in positive regulation of transcription from RNA polymerase II promoter in response to amino acid starvation and SWI/SNF complex localization	2160	2628	2224	2282	2206	1865	1637	2114	92.4263	89.5521	79.3894	94.0766	79.7978	76.8568	70.1685	85.2607
orf19.2266		Ortholog(s) have ATPase activity, DNA binding, nucleosome binding activity, role in chromatin remodeling and ISW1 complex localization	1128	1263	1012	1123	1087	812	905	1057	28.0321	27.3831	21.3499	31.127	23.9901	21.0521	21.4722	25.4917
orf19.2267	RFA2	Putative DNA replication factor A; RNA abundance regulated by cell cycle, tyrosol and cell density	1019	1687	1615	1357	1712	1324	2164	2593	69.6128	94.5529	96.2551	92.2681	101.632	89.082	158.401	168.473
orf19.2268	RCK2	Predicted MAP kinase-activated protein kinase, similar to S. cerevisiae serine/threonine protein kinase Rck2p; induced by osmotic stress via Hog1p; macrophage/pseudohyphal-repressed; mutants are sensitive to rapamycin	2953	3485	3368	1871	3055	2368	2940	2084	94.252	88.9791	91.2165	60.7346	82.5911	74.1399	95.5624	64.3105
orf19.2269		Putative 3-phosphoserine phosphatase; induced by benomyl or in azole-resistant strain that overexpresses MDR1; early-stage flow model biofilm induced; Spider biofilm repressed	2333	5282	4571	3848	1807	2417	2317	2835	165.259	283.715	265.542	247.742	108.06	159.784	171.209	185.396
orf19.227	COX7	Putative cytochrome c oxidase; flucytosine induced; repressed by nitric oxide	2909	4656	3652	3444	3895	4145	4490	4431	391.936	479.794	416.901	432.376	472.5	559.445	606.843	547.112
orf19.2270	SMF12	Ortholog of S. cerevisiae Smf1; manganese transporter; Gcn4-regulated; Hap43, alkaline induced; caspofungin repressed; mutants are viable	4821	11299	5610	8645	7454	9409	4784	9223	156.999	275.319	149.991	252.911	222.457	288.525	160.753	281.939
orf19.2272	AFT2	Putative Aft domain transcription factor; role in colony morphology and virulence; functionally complements S. cerevisiae aft1 mutant growth defect; Spider biofilm induced	952	1184	895	925	888	758	821	868	21.1984	22.9064	16.7494	23.8635	17.5689	17.6793	16.933	18.3968
orf19.2274		Ortholog of Candida dubliniensis CD36 : CD36_21450, Candida tropicalis MYA-3404 : CTRG_01739 and Candida albicans WO-1 : CAWG_05814	131	283	97	234	219	283	218	334	10.8071	18.8639	6.85467	21.1346	14.9081	22.2355	15.5522	24.4052
orf19.2275		Putative mitochondrial ribosomal protein; predicted role in aerobic respiration; Spider biofilm repressed	2526	3788	1582	2483	4282	5163	2114	2719	242.697	282.347	129.278	222.457	379.717	490.461	216.335	254.205
orf19.2276		Ortholog(s) have DNA-directed RNA polymerase activity, RNA-directed RNA polymerase activity	1031	1263	1061	919	1131	1090	1013	929	106.534	105.294	93.7878	92.8363	99.7173	107.256	107.927	91.5873
orf19.2277	TPK2	cAMP-dependent protein kinase catalytic subunit; isoform of Tpk1; needed for epithelial cell damage, engulfment and oral (not systemic) virulence in mice; control of morphogenesis and stress response; rat catheter, Spider biofilm repressed	3504	4738	4968	2666	3128	2291	3134	2723	115.588	121.103	133.877	84.6546	85.751	73.4494	103.654	84.1127
orf19.2278		Putative 20S proteasome assembly protein; filament induced; induced by alpha pheromone in SpiderM medium	2439	3225	3302	4128	2081	1878	2113	2736	165.766	168.184	187.731	254.205	121.752	120.006	148.056	171.866
orf19.2280	ZCF10	Putative transcription factor with zinc cluster DNA-binding motif	384	646	588	431	499	533	477	639	9.2152	12.8551	11.3617	12.1388	9.93328	12.8551	9.66594	13.5375
orf19.2281		Has domain(s) with predicted CoA-transferase activity and role in ketone body catabolic process	221	302	268	300	196	179	180	223	8.98132	10.3666	8.95054	13.9409	6.88103	8.02266	6.31984	8.46258
orf19.2282		Has domain(s) with predicted catechol 1,2-dioxygenase activity, ferric iron binding activity and role in catechol-containing compound metabolic process, oxidation-reduction process	68	79	116	48	65	55	67	71	4.44259	4.36021	5.60896	4.29274	3.69906	4.18153	3.45004	4.56697
orf19.2283	DQD1	Putative 3-dehydroquinate dehydratase; ketoconazole-repressed; protein abundance downregulated by macrophages; flow model biofilm induced	2306	2307	4816	2233	1853	1936	1417	1961	229.863	180.908	410.357	210.495	166.111	190.146	151.812	187.336
orf19.2284		Protein with an FMN-binding domain; Hap43-repressed; flow model biofilm induced	774	984	1671	655	706	772	599	920	39.0871	42.4985	72.9988	36.1971	31.5371	40.0931	29.8126	46.5433
orf19.2285		Protein of unknown function; transcription induced by benomyl treatment	60	74	95	72	92	90	81	135	3.19061	3.25114	3.52245	4.48822	3.73449	4.65571	3.09889	5.75496
orf19.2286		Putative deoxyhypusine hydroxylase; ketoconazole-induced; protein level decreases in stationary phase cultures; required for biofilm formation; Spider biofilm repressed	2449	2592	2652	2256	3839	3353	3189	3215	157.116	130.41	141.216	140.344	224.049	205.016	212.322	191.397
orf19.2287	RPA12	Putative DNA-directed RNA polymerase I; induced upon adherence to polystyrene	495	220	461	185	638	469	470	268	74.9689	28.8953	60.0242	31.1169	83.2547	71.2637	73.5777	40.2857
orf19.2288	CCT5	T-complex protein 1, epsilon subunit; protein present in exponential and stationary growth phase yeast cultures; Spider biofilm repressed	4695	5595	4659	5314	5081	4345	3945	4504	170.23	155.856	141.616	179.289	161.632	148.659	148.329	154.47
orf19.2289	ARP3	Protein with Myo5p-dependent localization to cortical actin patches at hyphal tip; mutation confers hypersensitivity to cytochalasin D; Spider biofilm repressed	3136	4994	4417	4189	3480	3525	3310	3873	144.193	174.007	168.589	177.894	136.026	151.466	156.999	163.844
orf19.229		Ortholog(s) have ubiquitin-protein ligase activity, role in protein ubiquitination involved in ubiquitin-dependent protein catabolic process and chromosome, centromeric region, nucleus, spindle pole body localization	527	917	864	556	630	545	654	756	22.6575	33.2481	30.617	26.9901	23.6838	23.7509	26.8388	31.5188
orf19.2290	TOR1	Protein similar to TOR family phosphatidylinositol kinases; mutation confers resistance to rapamycin; involved in regulation of ribosome biogenesis, starvation response, and adhesion	2280	2595	2761	2777	2334	2108	1761	2176	19.7529	19.6065	20.0739	27.0425	17.9871	18.8813	14.0808	17.9342
orf19.2296		Predicted mucin-like protein; ketoconazole-induced; fluconazole-repressed; induced in cyr1 mutant; colony morphology-related gene regulation by Ssn6; flow model biofilm induced; Spider biofilm induced	2415	3337	6491	1837	3039	3243	5483	4149	20.2143	24.1623	45.435	18.419	22.1998	27.2953	45.3109	33.8087
orf19.2297	ARL3	Putative Ras superfamily GTPase; induced by nitric oxide independent of Yhb1p	782	831	908	580	989	936	672	708	45.7786	41.5428	45.2606	36.9508	50.7482	56.3606	39.7498	41.3784
orf19.2298	WBP1	Putative oligosaccharyltransferase subunit; Spider biofilm repressed	6829	9058	5515	9562	4321	4388	3769	5439	315.54	324.013	217.448	414.835	179.731	199.306	185.775	241.292
orf19.2299		Ortholog(s) have protein tag activity and role in cell budding, cellular response to oxidative stress, invasive growth in response to glucose limitation, protein urmylation, tRNA wobble position uridine thiolation	888	896	842	825	909	696	666	576	146.167	114.211	115.863	131.807	127.312	106.974	110.754	89.4297
orf19.23	RTA3	Similar to S. cerevisiae Rta1 (role in 7-aminocholesterol resistance) and Rsb1 (flippase); putative drug-responsive regulatory site; induced by fluphenazine, estradiol, ketoconazole, caspofungin; rat catheter biofilm induced	259	108	430	12	316	85	319	75	11.368	4.64816	15.133	1.73344	11.7422	4.88002	12.1388	4.17648
orf19.230		Ortholog of S. cerevisiae Pet111; a mitochondrial translational activator specific for the COX2 mRNA; Hap43-induced gene	333	361	265	325	316	241	223	279	8.79308	8.09613	5.95578	10.3978	7.15487	7.16046	5.17249	7.14673
orf19.2301		Ortholog(s) have role in proteasome regulatory particle assembly and cytosol, nucleus localization	714	940	1154	966	614	591	446	579	65.2079	71.3177	91.8641	87.9042	48.9478	55.3194	41.1844	52.6603
orf19.2302		Ortholog(s) have enzyme regulator activity, role in cellular calcium ion homeostasis and integral to endoplasmic reticulum membrane localization	589	963	568	738	665	479	659	804	32.7793	45.7431	26.8212	44.2178	32.7183	27.3734	37.1668	45.02
orf19.2303	FGR16	Protein lacking an ortholog in S. cerevisiae; transposon mutation affects filamentous growth; fluconazole-downregulated	274	334	290	262	419	381	356	366	19.2645	20.3755	17.055	21.4242	25.4485	26.7153	23.4715	24.2819
orf19.2304		Protein similar to S. cerevisiae Gvp36p; transposon mutation affects filamentous growth	2303	3129	2199	2970	2284	2305	1992	2620	132.808	138.358	106.217	159.407	109.942	123.318	116.328	139.566
orf19.2305		Ortholog(s) have tubulin binding activity, role in tubulin complex assembly and prefoldin complex localization	588	586	633	581	609	602	565	556	81.9768	66.6332	75.508	80.3796	73.77	82.9104	81.4231	74.3286
orf19.2306		Ortholog(s) have oxidoreductase activity, acting on single donors with incorporation of molecular oxygen, incorporation of two atoms of oxygen activity and role in L-methionine salvage from methylthioadenosine	712	936	1112	861	787	800	562	873	70.4509	76.7813	96.1051	85.3058	67.9134	78.9159	56.021	84.0275
orf19.2307		Ortholog(s) have role in mRNA cleavage, mRNA polyadenylation, mitotic sister chromatid segregation, regulation of G1/S transition of mitotic cell cycle and cytosol, mRNA cleavage and polyadenylation specificity factor complex localization	776	992	718	738	899	775	741	802	28.5507	31.5371	22.3774	30.3527	29.0553	28.9486	26.3963	29.2404
orf19.2308		Putative 6-phosphofructo-2-kinase; catalyzes synthesis of fructose-2,6-bisphosphate; Hap43-repressed; flow model, rat catheter and Spider biofilm induced	3446	2171	4739	1460	3181	1167	4078	1867	177.439	89.3021	204.179	73.8892	141.216	59.6979	219.112	90.9349
orf19.2309	PET127	Protein with a predicted role in 5'-end processing of mitochondrial RNAs; ortholog of S. cerevisiae Pet127; Hap43-induced; rat catheter and Spider biofilm induced	536	472	347	305	1082	926	594	552	15.8971	12.3298	9.00128	11.3787	27.2141	26.946	15.9369	15.1134
orf19.2309.2	RPL2	Putative 60S ribosomal protein L2; Hap43-induced gene; repressed in infected rabbit kidney in SC5314, but not NGY152, strain background; Spider biofilm repressed	58104	55684	28493	27923	69059	59584	50859	44119	4117.29	3350.07	2331.98	2414.07	4117.29	3462.03	3044.59	2952.93
orf19.231	APL2	Phosphorylated protein of unknown function; mutation confers hypersensitivity to toxic ergosterol analog	2877	3336	2672	3724	1834	1606	1377	2025	74.1399	71.027	59.2796	95.9145	41.298	42.1267	35.3844	51.5034
orf19.2310		Predicted single-stranded nucleic acid binding protein; flow model biofilm induced	77	47	51	23	82	53	72	42	6.49283	3.79968	3.68409	3.32871	5.77172	5.21528	5.0903	4.15609
orf19.2310.1	RPL29	Ribosomal protein L29; induced upon germ tube formation; colony morphology-related gene regulation by Ssn6; intron in 5'-UTR; Spider biofilm repressed	14940	14942	8351	7843	17970	16948	13636	12244	1665.5	1418.4	1005.88	998.932	1713.26	1826	1531.8	1462.11
orf19.2311	RPL82	Predicted ribosomal protein; genes encoding cytoplasmic ribosomal subunits, translation factors, and tRNA synthetases are downregulated upon phagocytosis by murine macrophage	9930	6536	5827	5056	11178	8901	7904	6973	736.482	344.201	341.846	318.655	713.44	616.738	545.46	460.363
orf19.2312		Protein similar to ferric reductase Fre10p; possibly an essential gene, disruptants not obtained by UAU1 method	0	0	0	0	0	0	0	0	1	1	1	1	1	1	1	1
orf19.2313		Putative ortholog of S. cerevisiae Pex32 a peroxisomal integral membrane protein with a role in negative regulation of peroxisome size; Hap43-repressed gene	597	907	848	533	562	559	540	465	28.7557	37.4377	34.7151	29.0938	24.0694	27.4969	25.1505	21.8526
orf19.2314		Protein with a role in nucleolar integrity and processing of pre-rRNA; mutation confers hypersensitivity to 5-fluorocytosine (5-FC), 5-fluorouracil (5-FU), and tubercidin (7-deazaadenosine); Hap43-induced; Spider biofilm induced	826	391	984	199	1274	748	1192	469	86.1614	34.4748	87.2865	23.9901	115.974	76.3539	130.182	47.6607
orf19.2315		Putative transcription factor with bZIP DNA-binding motif	1013	1042	952	702	1033	897	950	798	36.4536	32.5274	29.0254	28.8329	32.966	33.4546	34.3702	28.6643
orf19.2317		Protein of unknown function; induced by alpha pheromone in SpiderM medium	33	80	16	79	37	52	25	47	4.97991	9.22659	2.33425	12.3596	4.51131	7.7196	3.17136	6.44226
orf19.2318.1		Ortholog(s) have inositol phosphoceramide synthase regulator activity, role in inositolphosphoceramide metabolic process and inositol phosphoceramide synthase complex, integral to Golgi membrane localization	853	975	691	892	982	919	895	994	59.9016	57.4498	41.298	64.5966	59.515	65.4722	64.2309	68.9711
orf19.2319		Putative nucleolar protein with a predicted role in pre-rRNA processing; Hap43-induced gene; repressed in core stress response	1262	711	1206	513	2268	1538	1202	1078	35.6878	18.1362	28.961	17.9507	56.6016	44.969	34.2184	30.468
orf19.232		RNA polymerase II mediator complex subunit; possibly an essential gene, disruptants not obtained by UAU1 method	247	222	234	204	243	194	204	231	18.0123	14.3775	14.3638	17.7697	15.5522	15.0068	13.4824	15.7468
orf19.2320		Putative serine/threonine-protein kinase; possibly an essential gene, disruptants not obtained by UAU1 method	923	534	814	436	1103	688	911	514	38.9027	20.1283	29.0938	22.0188	41.0879	29.7851	39.0817	21.364
orf19.2322.3	ERP5	Protein involved in ER to Golgi transport; rat catheter and Spider biofilm repressed	5238	7666	5075	8932	3959	3793	4127	5514	404.331	444.629	325.914	642.748	276.698	284.303	320.158	397.613
orf19.2324	UBA4	Putative ubiquitin activating protein; Hap43-repressed; induced by prostaglandins; clade-associated gene expression	758	650	902	704	982	625	699	713	35.5327	27.0211	36.3198	36.207	40.8847	30.2267	32.8103	33.3445
orf19.2325		Ortholog(s) have RNA polymerase III type 1 promoter sequence-specific DNA binding and RNA polymerase III type 1 promoter sequence-specific DNA binding TFIIIB recruiting transcription factor activity, more	262	367	362	197	284	244	275	299	11.3514	13.4485	12.7156	10.6556	10.4147	11.085	10.1672	11.9819
orf19.2326		Ortholog(s) have role in chromatin silencing at silent mating-type cassette, double-strand break repair via homologous recombination, intra-S DNA damage checkpoint, mitotic sister chromatid cohesion and nucleus localization	477	570	591	469	528	446	440	428	19.9567	20.7501	20.6445	22.7838	19.526	19.1945	17.0255	16.9237
orf19.2328		Ortholog of C. parapsilosis CDC317 : CPAR2_210530, Candida tenuis NRRL Y-1498 : CANTEDRAFT_105553, Debaryomyces hansenii CBS767 : DEHA2G14432g and Candida dubliniensis CD36 : CD36_10220	2036	2438	1908	2750	1295	1183	1149	1594	172.795	159.964	134.147	213.631	91.5873	96.2042	99.4001	126.48
orf19.2329.1	RPS17B	Ribosomal protein 17B; downregulated upon phagocytosis by murine macrophages; Hap43-induced; Spider biofilm repressed	34598	34051	18408	17572	40288	34446	30220	27101	3132.78	2952.93	2281.58	2362.03	2952.93	2847.04	2692.6	2743.25
orf19.233.1	HRT1	Ortholog of S. cerevisiae Hrt1; component of a nuclear ubiquitin-protein ligase complex involved in cell cycle control; induced by hydroxyurea; Spider biofilm induced	1307	1690	1305	1218	1260	1220	1155	1250	116.988	117.17	98.9225	105.114	93.2929	102.816	103.93	104.068
orf19.2330		Putative U3 snoRNA-associated protein; Hap43-induced; transposon mutation affects filamentous growth; repressed by prostaglandins	1578	700	1382	557	2029	1216	1238	833	79.43	30.4979	59.4765	31.0085	87.2445	61.6484	63.075	41.3307
orf19.2331	ADA2	Zinc finger and homeodomain transcriptional coactivator; role in cell wall integrity and in sensitivity to caspofungin; required for the normal transcriptional response to caspofungin; required for yeast cell adherence to silicone substrate	692	899	703	615	783	566	833	528	29.1905	32.8549	25.164	29.4462	29.1803	24.8448	35.4107	21.8226
orf19.2332		Ortholog of C. parapsilosis CDC317 : CPAR2_210560, Candida dubliniensis CD36 : CD36_10180, Candida orthopsilosis Co 90-125 : CORT0A09890 and Candida tropicalis MYA-3404 : CTRG_04072	4	11	12	7	1	5	9	3	1.27803	1.74679	1.65321	1.82529	1.04186	1.62116	1.44982	1.44069
orf19.2333		Ortholog(s) have role in retrograde transport, endosome to Golgi and cytosol, late endosome, nucleus localization	2134	3279	1959	2740	4207	4129	3453	4177	79.1028	98.9225	62.3633	101.399	137.393	147.274	134.031	148.75
orf19.2334	BIG1	Endoplasmic reticulum (ER) protein; ortholog of S. cerevisiae Big1; required for beta-1,6-glucan synthesis, filamentation, adhesion, and virulence; rat catheter biofilm repressed	680	729	643	884	690	567	466	627	40.0092	37.2045	32.4628	55.752	36.2233	34.5363	27.0053	36.903
orf19.2335		Putative aspartyl aminopeptidase; stationary phase enriched protein; mutation confers hypersensitivity to 5-fluorouracil (5-FU); Hog1-induced; planktonic growth-induced; rat catheter and Spider biofilm repressed	1775	2504	1994	2138	1927	1477	1639	1843	72.1775	84.0738	69.4638	86.9903	68.5031	61.0411	68.8038	72.9988
orf19.2336		Pry family pathogenesis-related protein; predicted to be extracellular	73	69	70	149	124	54	226	163	10.5139	8.56545	8.52397	23.2694	14.6903	8.46258	29.2163	20.9891
orf19.2337	ALP1	Cystine transporter; present in pathogenic yeasts (no human or murine homolog); Spider biofilm induced	650	736	508	1409	1096	1445	715	2081	24.3887	23.9011	15.8802	54.7093	35.5862	54.3013	25.4047	74.2801
orf19.234	PHA2	Putative prephenate dehydratase; Hap43p-repressed gene; expression downregulated in an ssr1 null mutant	590	601	423	507	717	583	405	458	37.9546	33.4749	23.1622	35.6753	40.8747	38.5201	25.3903	29.4899
orf19.2340	CDC48	Putative microsomal ATPase; plasma membrane-localized; regulated by Gcn2 and Gcn4; induced by amino acid starvation (3-AT); macrophage/pseudohyphal-repressed; protein levels decrease in stationary phase yeast; Spider biofilm repressed	26242	34970	37554	37816	15378	13388	12852	15825	648.716	642.748	806.379	885.772	332.018	310.601	316.68	365.513
orf19.2341	HNT1	Protein with similarity to protein kinase C inhibitor-I; protein level decreases in stationary phase cultures	1647	2212	2755	2033	1380	1640	1316	1522	176.584	180.75	242.937	197.93	126.949	162.994	145.856	153.698
orf19.2342	SFT2	Putative membrane protein; transcript regulated by Mig1; Spider biofilm induced	421	552	683	489	412	399	369	469	37.5574	42.2499	52.6603	46.678	32.4783	36.495	32.945	41.8366
orf19.2343	VPS23	ESCRT I protein sorting complex protein; involved in proteolytic activation of Rim101, which regulates pH response; ortholog of S. cerevisiae Stp22/Vps23	344	426	372	345	380	400	375	417	14.6325	15.6681	13.0177	17.1403	13.824	17.316	14.3407	16.2727
orf19.2343.1		Putative vacuolar H+ ATPase subunit e of the V-ATPase V0 subcomplex; added to Assembly 21 based on comparative genome analysis	962	1395	1174	1197	915	1121	1059	1118	157.317	173.531	159.043	179.919	127.779	169.274	179.047	168.184
orf19.2344	ASR1	Heat shock protein; transcript regulated by cAMP, osmotic stress, ciclopirox olamine, ketoconazole; repressed by Cyr1, Ras1; colony morphology-related regulated by Ssn6; stationary phase enriched; Hap43-induced; Spider biofilm induced	603	1548	3361	888	867	652	3703	943	29.4074	63.2718	142.664	46.2131	37.373	32.8764	195.611	46.1273
orf19.2346		Putative protein of unknown function, transcription is positively regulated by Tbf1p	929	1445	1527	1115	1127	983	940	1022	30.8687	41.2073	43.4458	40.0931	33.1864	33.6748	30.7208	33.8012
orf19.2347	MNN2	Alpha-1,2-mannosyltransferase; similar to S. cerevisiae Mnn2; role in cell wall integrity, temperature sensitivity; iron utilization in low iron; Tn mutation affects filamentous growth; filament induced; increased chitin exposes beta-glucan	1123	1504	957	1146	1771	1287	1327	1602	34.393	40.1556	25.1505	38.6699	48.057	40.9909	41.9047	49.615
orf19.2350		Protein similar to S. cerevisiae Yor378w; MFS family transporter; transposon mutation affects filamentous growth; null mutants are viable; fungal-specific (no human or murine homolog)	122	168	156	145	116	82	120	122	5.45066	6.08106	5.46736	7.80331	4.32683	4.39154	4.3744	5.37675
orf19.2351	NIT3	Putative nitrilase; regulated by Gcn2p and Gcn4p; protein present in exponential and stationary growth phase yeast cultures	1126	1490	2878	1141	889	1162	818	1307	74.6594	81.6445	162.994	76.2202	51.2292	76.5013	54.4091	84.2037
orf19.2352		Ortholog(s) have mitochondrion localization	688	867	682	634	836	883	635	828	43.7653	46.9752	36.937	43.3145	46.3506	57.5006	40.8347	52.5247
orf19.2356	CRZ2	C2H2 transcription factor; crz1 not crz2 null mutation suppresses fluconazole resistance of homozygous cka2 null; Rim101-repressed at pH 8; required for yeast cell adherence to silicone substrate; Spider biofilm induced	114	19	147	3	107	3	113	5	5.32758	1.59776	5.41058	1.23797	4.21167	1.22874	4.34676	1.33962
orf19.236	RPL9B	Ribosomal protein L9; repressed upon phagocytosis by murine macrophages; repressed by nitric oxide; protein levels decrease in stationary phase; Hap43-induced; Spider biofilm repressed	24171	24623	10827	13595	31222	26363	20488	20429	1517.47	1288.87	676.36	947.843	1691.88	1596.24	1255.84	1312.53
orf19.2360	URA2	Putative bifunctional carbamoylphosphate synthetase-aspartate transcarbamylase; flucytosine induced; macrophage/pseudohyphal-induced; 5'-UTR intron; flow model biofilm repressed	6466	4923	4876	1282	12198	6216	5657	3973	58.3998	38.0806	37.4559	14.5297	95.5042	57.2836	51.6324	35.4891
orf19.2361	SPT10	Ortholog(s) have histone acetyltransferase activity, sequence-specific DNA binding activity	507	661	656	615	464	435	472	474	21.9959	24.7167	23.6601	29.4765	17.8886	19.4773	19.0273	19.5773
orf19.2362		Putative 90S preribosome component; Hap43p-induced gene; possibly an essential gene, disruptants not obtained by UAU1 method	386	216	384	127	611	460	485	303	25.3903	12.7339	21.0944	10.8395	34.7981	30.2695	30.6796	18.9837
orf19.2363		Ortholog(s) have thiosulfate sulfurtransferase activity and mitochondrion localization	2251	2250	2217	1891	3038	2628	2057	2420	164.066	127.901	132.808	134.147	198.783	179.534	155.62	162.994
orf19.2364	MIS11	Predicted mitochondrial C1-tetrahydrofolate synthase precursor; putative protein of glycine catabolism; repressed by Efg1; fluconazole-induced; stationary phase enriched protein; rat catheter and Spider biofilm repressed	12637	19025	5745	8058	17627	17068	9004	14151	269.718	312.899	106.631	165.41	340.273	356.255	205.434	291.999
orf19.2365	POL2	DNA polymerase epsilon; transcript induced by interaction with macrophage; transcript is regulated by Tup1; periodic mRNA expression, peak at cell-cycle G1/S phase	715	921	775	550	1764	984	1688	1730	7.74662	8.33925	6.89688	7.7555	15.119	10.6372	15.2007	15.799
orf19.2366		Has domain(s) with predicted DNA binding activity and role in DNA integration	1	1	2	3	3	1	0	2	1.04472	1.01778	1.00476	1.18629	1.03796	1.13368	1	1.15539
orf19.2367		Putative protein of unknown function; Hap43-induced; repressed by Rim101; Spider biofilm induced	248	261	307	199	256	250	264	246	15.1014	13.7614	15.2337	14.4174	13.281	15.6513	14.4174	13.7387
orf19.2368		Predicted component of U5 snRNP; Spider biofilm induced	303	355	352	219	449	387	366	418	15.4615	15.685	14.8182	13.6217	19.6934	19.8016	16.7781	19.8127
orf19.2369		Ortholog(s) have ATP binding, DNA replication origin binding activity	351	471	348	344	509	414	325	368	19.9812	23.2201	16.612	22.7243	25.0667	23.8635	17.1634	20.0053
orf19.2369.1	ATX1	Putative cytosolic copper metallochaperone; flucytosine induced; Ssr1-repressed; rat catheter biofilm induced	494	669	387	417	648	692	447	651	72.9988	82.1397	48.5528	63.8652	83.1829	100.338	68.3694	93.7878
orf19.2370	DSL1	Protein similar to S. cerevisiae Dsl1p, which is a member of the t-SNARE complex of the endoplasmic reticulum	542	646	641	630	380	332	325	424	17.0921	17.6037	16.7064	22.7322	10.5816	11.3384	9.30154	12.7252
orf19.2371		Putative Gag protein of retrotransposon Tca2; separated by a stop codon from Pol protein orf19.2372; likely translated as single polyprotein that includes Gag, reverse transcriptase, protease, and integrase; rat catheter biofilm repressed	832	715	2610	602	1227	676	1474	942	56.3606	41.298	150.552	43.492	73.1036	46.9166	104.364	63.2718
orf19.2372		Pol protein of retrotransposon Tca2; separated by a stop codon from Gag protein orf19.2371; likely translated as single polyprotein with Gag, reverse transcriptase, protease, and integrase; rat catheter biofilm repressed	1375	1449	1506	1034	1603	1180	1083	1002	19.3035	17.741	17.6652	17.3758	19.8512	17.3278	13.9923	13.3788
orf19.2376		Has domain(s) with predicted catalytic activity, nucleic acid binding, zinc ion binding activity	36	47	39	24	39	22	61	36	3.2132	3.3826	2.68739	3.0224	2.89929	2.76471	3.79968	3.49248
orf19.2378		Ortholog(s) have role in vacuolar proton-transporting V-type ATPase complex assembly and integral to endoplasmic reticulum membrane localization	438	435	498	354	590	444	526	403	65.6579	54.4091	64.4435	56.2078	77.7534	67.5268	82.9104	59.3635
orf19.2379	NOT4	Putative E3 ubiquitin-protein ligase; required for maintenance, but not induction, of hyphal development; homozygous null mutant is avirulent in mouse systemic infection despite persistence in host; repressed in rat oral candidiasis	2142	2657	2758	2264	2316	1993	1689	1824	75.1415	76.9434	83.3268	79.6	70.5857	70.1259	59.4765	63.075
orf19.238	CCP1	Cytochrome-c peroxidase N terminus; Rim101, alkaline pH repressed; induced in low iron or by macrophage interaction; oxygen-induced activity; regulated by Sef1, Sfu1, and Hap43; Spider biofilm induced; rat catheter biofilm repressed	6592	8894	9050	2264	7120	6709	7599	5719	330.221	340.273	379.717	112.632	320.887	328.458	387.252	274.684
orf19.2381		Protein of unknown function; possibly an essential gene, disruptants not obtained by UAU1 method	365	491	592	360	455	457	426	403	23.9272	27.5556	32.2217	26.7329	26.1107	30.0011	26.6316	25.1816
orf19.2382		Protein similar to isoleucyl-tRNA synthetase; isoleucyl-tRNA synthetase is the target of drugs including the cyclic beta-amino acid icofungipen/PLD-118/BAY-10-8888 and mupirocin	1085	1769	715	1133	1845	2077	1100	1527	23.317	32.2895	13.0807	27.3437	34.4017	44.8504	22.3257	31.9271
orf19.2383	YKU80	Yku70p-Yku80p Ku complex subunit involved in nonhomologous end joining during double-strand break repair repair; Hap43-repressed gene; flow model biofilm induced	527	638	703	646	542	542	526	649	18.6281	19.4298	20.6186	25.7198	16.8944	19.5931	17.055	21.7173
orf19.2384	MTG1	Putative mitochondrial GTPase; likely essential for respiratory competence and in large ribosomal subunit assembly; mitochondrial translation; Spider biofilm induced	401	243	372	201	616	549	435	385	24.8016	13.3706	19.176	15.2738	32.5418	33.9521	25.3199	22.5884
orf19.2385	KTI12	Protein similar to S. cerevisiae Kti12p, which associates with Elongator complex; has a role in resistance to killer toxin; predicted Kex2p substrate; Hap43p-induced gene	610	272	574	191	926	688	644	426	42.1734	16.9849	33.7709	16.5671	56.2222	48.8636	44.948	29.3748
orf19.2386		Ortholog(s) have role in endonucleolytic cleavage in 5'-ETS of tricistronic rRNA transcript (SSU-rRNA, 5.8S rRNA and LSU-rRNA), more	925	365	1028	271	1374	789	1115	544	76.4589	26.0011	71.9784	25.6904	97.7314	65.4722	95.5042	44.5273
orf19.2387		Putative tRNA-Pro synthetase; genes encoding ribosomal subunits, translation factors, and tRNA synthetases are downregulated upon phagocytosis by murine macrophage	1097	1741	905	1239	2007	2390	1138	1650	37.808	50.5669	26.6468	45.7431	60.7346	83.1165	39.9633	56.5181
orf19.2389		Ortholog(s) have DNA replication origin binding, single-stranded DNA binding activity	195	311	334	241	452	347	512	456	12.1811	16.3893	16.7851	17.316	23.5834	21.2305	29.4074	26.1199
orf19.239		Putative ATP-dependent helicase; induced by nitric oxide	2074	2605	1989	1985	2225	1883	1619	1956	29.9703	32.7011	24.4746	32.1617	28.4405	27.9493	22.7004	28.0857
orf19.2391		Putative protein of unknown function; Hap43p-repressed gene; S. cerevisiae ortholog YKR023W localizes to mitochondria	582	830	908	586	541	494	441	484	31.9846	39.4391	42.8479	35.3702	26.4816	27.9253	23.481	26.2033
orf19.2392		Protein of unknown function; mutants are viable	26	30	65	20	35	23	31	21	425.438	374.973	1014.49	299.567	517.838	368.013	509.308	334.287
orf19.2393		Putative transcription factor with zinc finger DNA-binding motif	946	1008	1568	770	861	830	811	772	71.412	63.1957	104.144	60.6775	56.6997	63.2718	62.3347	57.3622
orf19.2394		Ortholog(s) have cytoplasm, nucleus localization	14	17	25	15	15	11	23	4	1.80637	1.82776	2.07641	2.22669	1.67973	1.9832	1.9832	1.42761
orf19.2395	IME2	Putative serine/threonine protein kinase; mutation confers hypersensitivity to amphotericin B	16	32	19	16	26	16	26	17	1.62651	2.06519	1.55009	1.95229	1.82157	2.00474	1.73344	1.93385
orf19.2396	IFR2	Zinc-binding dehydrogenase; induced by benomyl, ciclopirox olamine, alpha pheromone, Hap43; regulated by oxidative stress via Cap1, osmotic stress via Hog1; protein present in exponential and stationary phase; rat catheter biofilm repressed	4509	5724	6332	5325	3040	3106	3257	3719	228.857	224.049	270.311	252.17	136.624	153.041	177.203	179.919
orf19.2397		Predicted membrane transporter, member of the anion:cation symporter (ACS) family, major facilitator superfamily (MFS); amphotericin B, caspofungin repressed; Hap43p-repressed	241	292	297	243	162	123	68	130	13.9309	14.5178	14.0739	16.5191	8.27191	8.13105	3.76823	7.54311
orf19.2397.3		Putative aminotransferase; Hap43-repressed; homozygous Tn insertion decreases colony wrinkling in filament-inducing conditions, does not block true hypha formation in liquid media; rat catheter and Spider biofilm induced	440	511	944	414	565	379	292	386	21.6846	21.8878	39.0165	23.6276	24.2636	19.3109	13.1578	18.1863
orf19.2398		Protein of unknown function; Hap43-repressed; transcript increased in azole-resistant strain overexpressing CDR1 and CDR2; possibly regulated by Tac1; induced by Mnl1 in weak acid stress; flow model biofilm induced; Spider biofilm induced	1042	794	1785	775	1619	847	771	797	51.1571	33.6415	75.9275	41.0285	69.949	42.6487	38.3361	38.9654
orf19.2399		Putative transcription factor with zinc finger DNA-binding motif; similar to bacterial DnaJ; induced in low iron	480	471	441	530	451	380	299	374	17.5473	15.2836	13.6826	22.4331	14.4881	14.8857	9.90242	12.9945
orf19.24	RTA2	Flippase; sphingolipid long chain base release; mediates calcineurin-dependent resistance to azoles; stress-associate; Plc1, Ca2+, calcineurin-regulated; ketoconazole, caspofungin induced; Spider biofilm induced; flow biofilm repressed	1422	1529	1791	965	1337	384	2081	585	55.1293	49.6342	59.9928	40.2857	45.3413	16.0946	84.5092	22.0756
orf19.240	PAM17	Predicted component of the presequence translocase-associated import motor (PAM complex) involved in protein import into mitochondrial matrix	1604	1682	1699	1625	2282	2127	1500	1813	125.265	103.408	111.215	121.321	152.302	154.47	118.696	130.516
orf19.2400		Ortholog(s) have role in mRNA splicing, via spliceosome, maturation of SSU-rRNA, positive regulation of ATPase activity, positive regulation of helicase activity	575	826	1086	507	685	552	577	561	17.3758	21.4439	26.9349	18.2526	18.2526	17.3584	15.9838	15.8936
orf19.2401		Ortholog(s) have cysteine-type endopeptidase activity	137	250	250	183	180	142	184	240	7.27171	10.6372	10.2862	10.9992	7.87636	7.95781	7.97195	11.015
orf19.2402	SSU72	Ortholog(s) have CTD phosphatase activity, protein tyrosine phosphatase activity	519	572	820	540	633	472	467	519	40.6852	38.8225	55.5584	45.5104	43.9933	38.0806	37.2599	40.9714
orf19.2404		Ortholog(s) have ribonuclease MRP activity, ribonuclease P activity, role in intronic box C/D snoRNA processing, mRNA cleavage, rRNA processing, tRNA processing and nucleolar ribonuclease P complex localization	612	539	633	394	1078	801	596	741	16.8632	13.0177	14.5297	13.3869	25.2547	22.089	14.9629	19.127
orf19.2406		Ortholog(s) have role in microautophagy, positive regulation of transcription from RNA polymerase II promoter and EGO complex, cytosol, fungal-type vacuole membrane, late endosome membrane, nuclear chromatin localization	766	806	995	787	828	710	762	829	37.7989	34.7782	42.2337	42.0151	36.3198	35.9382	38.2474	41.1438
orf19.2407	DPS1-1	Putative tRNA-Asp synthetase; genes encoding ribosomal subunits, translation factors, tRNA synthetases are downregulated upon phagocytosis by murine macrophage; protein enriched in stationary phase yeast cultures	6279	7682	5785	5838	8206	7583	6261	7205	215.27	202.311	172.086	190.9	266.442	263.507	231.598	241.854
orf19.2408		Ortholog(s) have tRNA methyltransferase activity, role in tRNA methylation, wybutosine biosynthetic process and cytosol, nucleus localization	226	155	203	132	303	217	207	176	16.3824	10.0857	12.3298	11.8306	19.0401	16.2416	13.4403	12.1542
orf19.2410	SYS3	Protein similar to S. cerevisiae Sys3p; putative role in endosome-Golgi vesicle docking; upregulated in biofilm; induced upon adherence to polystyrene	1725	2296	1857	2361	1297	1331	988	1467	38.4473	43.8161	35.5327	56.3032	25.9155	30.5557	21.2807	32.606
orf19.2411	SYN8	Putative endosomal SNARE; role in protein transport; rat catheter and Spider biofilm induced	432	533	579	495	321	287	291	298	31.9512	34.267	36.7613	39.8038	21.3499	22.3022	20.7188	21.6266
orf19.2412		Ortholog(s) have role in late endosome to vacuole transport via multivesicular body sorting pathway and Golgi apparatus, Vps55/Vps68 complex, fungal-type vacuole membrane, late endosome localization	489	639	595	587	477	504	476	615	37.9771	42.4575	39.8038	49.1771	32.8667	40.2575	37.5476	47.9013
orf19.2414		Ortholog of S. cerevisiae Mpm1; a mitochondrial intermembrane space protein of unknown function; Hap43-repressed; Spider biofilm induced	922	1619	1563	1179	1557	1856	940	1504	54.5414	79.3894	80.4105	71.5181	80.5299	106.867	56.2367	87.2865
orf19.2415		Ortholog(s) have role in mitochondrial translation and mitochondrion localization	600	933	397	574	1084	1288	572	843	24.4404	32.175	13.7234	26.443	37.9546	52.243	21.916	33.2009
orf19.2416.1	MLC1	Microtubule-dependent localized protein; at Spitzenkorper and cytokinetic ring in hyphae; cell-cycle dependent localization to tip polarisome, bud neck in yeast and pseudohyphae; sumoylation target; rat catheter, Spider biofilm repressed	4087	5641	3414	6935	3105	3268	3264	4104	462.305	488.689	323.325	736.482	313.455	359.799	372.054	444.629
orf19.2417	SMC5	Protein similar to S. cerevisiae Smc5p, which is involved in DNA repair; transposon mutation affects filamentous growth	427	762	557	642	923	571	1217	1136	9.07423	13.36	9.64324	15.5391	16.0846	12.1899	22.4553	21.3411
orf19.2418		Ortholog of C. parapsilosis CDC317 : CPAR2_802530, Candida tenuis NRRL Y-1498 : CANTEDRAFT_109615, Debaryomyces hansenii CBS767 : DEHA2A12650g and Candida dubliniensis CD36 : CD36_28190	247	266	251	213	288	251	217	220	31.6756	30.0845	27.3155	30.7208	32.7603	33.4207	27.4007	28.0662
orf19.2419		Ortholog of S. cerevisiae Dom34; a protein that facilitates ribosomal subunit dissociation when translation is stalled; peloto ortholog; Hap43-repressed gene	796	1029	1121	681	1242	1039	1180	1000	40.7261	45.1967	49.3497	38.0806	56.021	55.0246	62.0543	51.2292
orf19.242	SAP8	Secreted aspartyl protease; regulated by growth phase, temperature, white-opaque switch; highly expressed in opaque cells and upon deep epidermal invasion; greater expression in vaginal than oral infection; prominent role in biofilms	166	224	171	167	178	165	138	203	8.10965	9.32718	7.00972	10.018	7.4635	8.58891	5.77172	9.06342
orf19.242.2		Ortholog(s) have endoplasmic reticulum localization	5203	5546	4255	6561	1710	1687	1175	1719	589.648	469.227	393.087	689.905	168.184	176.872	134.683	178.756
orf19.2422	ARC1	Putative G4 nucleic acid binding protein; macrophage/pseudohyphal-repressed; protein enriched in stationary phase yeast-form cultures; Spider biofilm repressed	4392	4398	4587	3310	5806	5054	3878	4348	228.185	179.289	204.68	166.376	280.65	262.375	214.901	216.759
orf19.2423	ZCF11	Zn(II)2Cys6 transcription factor; required for wild-type filamentous growth; mRNA binds She3	536	739	569	430	650	518	701	616	18.6138	22.0292	16.3328	17.8099	19.7688	18.4023	22.7243	20.2424
orf19.2425	HGT18	Putative glucose transporter of the major facilitator superfamily; the C. albicans glucose transporter family comprises 20 members; 12 probable membrane-spanning segments; expressed in rich medium with 2% glucose	370	655	717	234	502	526	833	832	14.9629	22.1921	23.2201	11.6598	17.4169	21.1102	31.4913	31.5371
orf19.2426		Predicted HD domain metal dependent phosphohydrolase; Spider biofilm repressed	745	994	775	829	860	889	808	1272	47.711	53.2209	42.1267	56.0542	47.8839	58.0274	52.3678	78.9159
orf19.2429		Protein of unknown function; induced by alpha pheromone in SpiderM medium	50	38	53	40	30	21	25	20	3.41096	2.53124	2.81298	3.61313	2.08694	2.37223	1.86561	2.22235
orf19.243	OXR1	Ortholog(s) have role in cellular response to oxidative stress and cytosol, mitochondrion, nucleus localization	535	769	851	433	378	361	434	372	29.2012	36.2857	39.9633	27.2512	18.8546	20.7368	23.0168	19.9567
orf19.2430		Ortholog of Candida albicans WO-1 : CAWG_00792	9	18	22	17	11	9	11	26	1.75884	2.32389	2.36222	3.09889	1.75107	2.17181	1.6363	3.61803
orf19.2431		Dubious open reading frame, only conserved in Candida dubliniensis; induced by alpha pheromone in SpiderM medium; mRNA binds She3; Spider biofilm induced; flow model biofilm repressed	1040	645	712	1150	381	169	266	329	198.593	100.811	116.988	204.68	63.075	32.7386	50.8844	61.3396
orf19.2432	HAC1	bZIP transcription factor; role in unfolded protein response and control of morphology; transcript undergoes atypical splicing at C terminus under ER stress; induced during mating and by caspofungin; mRNA binds She3; Spider biofilm induced	11802	7698	8695	13053	5607	3932	3806	4913	433.675	212.068	261.575	446.715	182.977	134.986	145.107	167.25
orf19.2433		Ortholog of C. parapsilosis CDC317 : CPAR2_103730, Candida dubliniensis CD36 : CD36_05790, Pichia stipitis Pignal : PICST_28344 and Candida tropicalis MYA-3404 : CTRG_04275	71	77	113	83	68	64	64	66	7.55107	6.94597	9.45623	10.3587	6.14623	7.3531	5.6631	6.78157
orf19.2434	NPL4	Putative ubiquitin-binding protein; regulated by Gcn2p and Gcn4p	995	1369	1213	1284	929	827	638	859	32.1617	38.4278	33.5337	44.8757	26.7263	27.5995	19.8744	27.5199
orf19.2435	MSI3	Essential HSP70 family protein; required for fluconazole resistance and calcineurin-dependent transcription; interacts with Cgr1; transcript regulated by iron; rat catheter biofilm induced; farnesol repressed in biofilm; sumoylation target	10848	11693	8480	8653	14831	11511	8540	9783	312.899	256.229	209.306	233.743	393.087	327.257	258.154	272.743
orf19.2436		Predicted protein serine/threonine kinase; Spider biofilm induced	659	728	699	544	896	702	812	806	15.3389	14.6393	13.3869	15.1535	17.9507	16.62	16.9427	17.1955
orf19.2437	ARC35	Putative ARP2/3 complex subunit; shows colony morphology-related gene regulation by Ssn6p; mutation confers hypersensitivity to cytochalasin D	1537	2252	2054	2052	1602	1614	1499	1842	84.8567	101.399	98.2791	112.437	76.4589	87.3444	85.1974	97.2741
orf19.2438		Ortholog(s) have mitochondrion, ribosome localization	1202	1764	972	1141	1884	1971	1254	1411	135.446	149.32	90.6584	122.818	184.827	209.306	141.715	145.371
orf19.2439		Fatty acid biosynthetic protein; shows colony morphology-related gene regulation by Ssn6p; protein newly produced during adaptation to the serum	2415	3089	2518	2576	2643	2713	2099	2358	219.824	218.164	199.082	221.747	228.185	252.17	207.759	209.306
orf19.2439.1		Ortholog(s) have ubiquinol-cytochrome-c reductase activity, role in aerobic respiration, mitochondrial electron transport, ubiquinol to cytochrome c and mitochondrial respiratory chain complex III localization	2211	2944	2123	2225	2800	3050	2282	2665	365.513	366.386	294.07	333.662	418.251	488.689	380.938	415.693
orf19.244	DCG1	Protein of unknown function; ortholog of S. cerevisiae Dcg1; transcript regulated by Nrg1 and Mig1	306	496	374	423	207	229	275	340	24.0985	32.945	24.427	35.5141	14.3303	18.6668	20.1726	25.5975
orf19.2440		S. cerevisiae ortholog Rtt101 is a cullin subunit of E3 ubiquitin ligase complex with a role in anaphase progression; induced by alpha pheromone in SpiderM medium	435	565	511	472	435	413	401	434	11.4056	12.5984	11.1307	14.4881	9.75729	11.2825	9.20643	10.7005
orf19.2442		Ortholog of S. cerevisiae Shg1; a COMPASS (Set1C) complex subunit that methylates histone H3 on lysine 4 and is required in transcriptional silencing near telomeres; repressed in an azole-resistant strain overexpressing MDR1	239	271	261	250	232	184	159	235	19.334	18.9012	17.631	23.3554	16.62	15.8221	11.7422	18.0183
orf19.2443	RGD1	GTPase activator protein; transcript induced in low iron; alkaline upregulated; localized to the bud emergence area in G1 phase and in the bud tip during S and G2 phases	1086	1622	1296	1493	1053	941	1160	1258	29.6584	38.3361	30.1039	44.016	25.7577	26.4188	31.4608	34.3281
orf19.2444	CHS7	Protein required for wild-type chitin synthase III activity; similar to (but not functional homolog of) S. cerevisiae Chs7p, which effects ER export of Chs3p; induced cyr1 mutant hyphae and ras1 yeast-form cells; Spider biofilm induced	1354	1905	1478	1691	1316	1117	1417	1178	85.8071	97.0679	79.43	105.52	71.5896	70.2233	92.5705	71.854
orf19.2445		Putative dicarboxylic amino acid permease; fungal-specific (no human or murine homolog); induced by alpha pheromone in SpiderM medium	61	36	80	34	65	15	63	11	3.4187	2.15241	3.25762	2.7825	3.05424	1.88054	2.77555	1.67587
orf19.2446		Ortholog(s) have cell division site, cell tip, cytoplasm, nucleus localization	478	704	1125	419	409	635	434	633	27.283	34.5741	54.4751	27.224	20.6186	36.7443	23.6749	35.6137
orf19.2447		Putative Type II phosphatidylinositol 4-kinase; Ssr1-repressed; flow model biofilm repressed	769	1097	1078	1011	975	961	959	1207	22.9159	27.9846	26.7468	32.7793	25.3054	28.6082	27.5075	35.1886
orf19.2449		Putative adhesin-like protein; macrophage-induced gene	12	20	30	8	13	9	20	4	1.38572	1.60499	1.74409	1.47543	1.3286	1.52472	1.44664	1.28652
orf19.245	DDC1	Putative DNA damage checkpoint protein; transcript induced during filamentous growth; regulated by Nrg1, Tup1	300	435	342	353	303	218	348	305	10.9521	13.281	10.3024	14.9392	9.28906	8.68378	10.7927	10.2494
orf19.2451	PGA45	Putative GPI-anchored cell wall protein; repressed in core caspofungin response; Hog1-induced; regulated by Ssn6; Mob2-dependent hyphal regulation; flow model biofilm induced	2342	5921	1133	4361	6124	3542	3948	3242	84.0275	166.111	33.8524	152.721	200.249	121.752	148.75	111.408
orf19.2452		Protein of unknown function; induced in high iron; repressed in core caspofungin response; ketoconazole-repressed; colony morphology-related gene regulation by Ssn6; possibly subject to Kex2 processing	2665	4608	1465	4980	4328	2904	2286	3882	117.264	153.041	52.9286	197.008	164.917	118.9	100.727	158.537
orf19.2454	PHO87	Putative phosphate permease; transcript repressed by Rim101 at pH 8; regulated by white-opaque switch; caspofungin repressed; virulence-group-correlated expression; flow model biofilm induced	828	95	1069	35	654	124	413	59	16.5594	2.55307	17.5689	1.96797	11.4593	3.71977	7.55107	2.4623
orf19.2455		Ortholog(s) have gamma-glutamyltransferase activity, omega peptidase activity, role in glutathione catabolic process and cytoplasm, nucleus localization	451	459	604	318	636	556	526	624	8.53399	7.4635	9.28906	7.93844	9.85971	10.6742	8.41188	10.6294
orf19.2457		Protein of unknown function; induced during chlamydospore formation in both C. albicans and C. dubliniensis; Spider biofilm induced	1355	4379	360	5556	2458	3333	2480	4343	37.6873	101.632	9.18348	153.897	59.5564	92.187	72.1406	117.44
orf19.2458	SIP5	Protein of unknown function; flow model, rat catheter and Spider biofilm induced	710	1216	1049	770	907	851	1569	1157	27.0923	39.4663	33.5794	32.3924	30.2695	33.1432	60.464	43.6685
orf19.2459		Protein of unknown function; mRNA binds to She3; Hap43 repressed gene; Spider biofilm induced	1474	1512	1557	1452	1316	841	1738	1131	27.9493	25.0823	24.8551	30.6444	22.1033	17.0335	32.6776	20.9132
orf19.246		Predicted metalloendopeptidase; Spider biofilm induced	189	177	169	186	131	60	88	107	9.38709	7.63157	7.09663	11.0078	5.76223	4.09545	4.00283	5.68953
orf19.2460		Protein of unknown function; substrate for Kex2 processing in vitro; repressed by alpha pheromone in SpiderM medium; Spider biofilm induced; Bcr1-repressed in a/a RPMI biofilms	28	9	3	8	31	20	17	8	2.67175	1.47543	1.08466	1.72885	2.50606	2.60521	1.71395	1.76417
orf19.2461	PRN4	Protein with similarity to pirins; induced by benomyl treatment; flow model biofilm repressed	1280	3724	2223	2083	1532	2933	2163	3778	63.6544	146.56	97.0679	104.068	66.2972	140.525	114.11	179.731
orf19.2462	PRN3	Protein similar to pirin; induced by Mnl1 under weak acid stress; Hap43-repressed; Spider biofilm induced	405	491	649	325	599	475	604	538	21.4346	22.4653	28.3737	20.2244	27.5075	25.4699	30.735	27.3831
orf19.2463	PRN2	Protein similar to pirin; Hap43p-repressed gene	344	624	529	478	612	573	689	697	20.0053	30.9586	25.4338	30.3917	30.6796	33.5101	39.5941	39.3919
orf19.2465	POL32	Putative subunit of DNA polymerase delta, involved in chromosomal DNA replication; cell-cycle regulated periodic mRNA expression	434	870	643	618	1188	751	1685	1550	21.6151	36.4209	26.5718	33.3289	50.7024	37.373	86.2456	73.7163
orf19.2467	PRN1	Protein with similarity to pirins; induced by benomyl and in response to alpha pheromone in SpiderM medium; transcript induced by Mnl1 in weak acid stress; rat catheter and Spider biofilm induced	129	258	198	93	320	239	440	467	7.41731	11.7422	8.93462	7.02807	14.1685	13.1474	20.7766	22.4986
orf19.2468		Ortholog(s) have trans-aconitate 3-methyltransferase activity and cytosol, nucleus localization	2	3	1	0	14	2	4	3	1.11528	1.16429	1.00672	1	1.75427	1.27068	1.16288	1.37515
orf19.2469	RAD10	Ortholog of S. cerevisiae Rad10, an endonuclease involved in nucleotide excision repair; mutant is extremely sensitive to UV irradiation; transcript repressed in alkaline conditions	203	208	302	196	261	248	212	283	13.7829	12.2759	16.5191	15.7468	15.0849	17.0034	12.6602	17.6037
orf19.247		Ortholog(s) have endosome localization	266	332	299	306	182	197	221	250	25.7577	27.5199	24.0694	32.3396	15.6606	19.7529	19.9693	22.9658
orf19.2471	GIM5	Putative heterohexameric cochaperone prefoldin complex subunit; macrophage/pseudohyphal-repressed gene and macrophage-induced protein	699	718	643	600	867	917	662	731	90.0378	74.4312	68.6237	75.2184	92.3288	110.45	86.0966	89.3021
orf19.2472		Ortholog of S. pombe replication termination factor Rtf2; Spider biofilm induced	211	229	293	170	225	201	242	200	18.4023	17.4282	21.168	17.7296	17.2436	18.0652	19.5397	16.3824
orf19.2472.1		Ortholog of C. parapsilosis CDC317 : CPAR2_107530, Candida tenuis NRRL Y-1498 : CANTEDRAFT_115252, Debaryomyces hansenii CBS767 : DEHA2D02200g and Candida orthopsilosis Co 90-125 : CORT0B08730	630	993	641	735	1011	1204	628	975	130.106	153.698	110.879	144.436	181.413	238.334	131.229	182.421
orf19.2473		Putative RSC chromatin remodeling complex component; decreased transcription is observed upon fluphenazine treatment or in an azole-resistant strain that overexpresses CDR1 and CDR2	1867	1987	2118	1915	1780	1451	1464	1685	57.4498	51.1323	55.8765	61.6484	47.9013	46.1273	45.4005	51.6483
orf19.2474	PRC3	Putative carboxypeptidase Y precursor; transcript regulated by Nrg1 and Mig1; regulated by Gcn2 and Gcn4	964	1613	1653	1029	1106	1195	1011	1156	32.5848	46.8051	47.9165	37.9385	33.2009	41.5995	34.3281	39.0014
orf19.2475	PGA26	GPI-anchored adhesin-like protein of the cell wall; role in cell wall integrity; required for normal virulence; induced in high iron and during cell wall regeneration; Hap43-repressed	112	94	58	32	193	143	157	173	9.65165	7.13227	4.42578	4.35343	13.6217	12.4556	11.4115	13.1951
orf19.2476		Ortholog(s) have histone demethylase activity (H3-trimethyl-K4 specific) activity	1201	1400	1232	1475	1550	1275	1064	1378	15.6445	15.7661	13.2577	21.7425	17.3726	16.9237	12.3596	16.5135
orf19.2478		Ortholog of C. parapsilosis CDC317 : CPAR2_107480, Candida tenuis NRRL Y-1498 : CANTEDRAFT_94695, Debaryomyces hansenii CBS767 : DEHA2D02288g and Candida dubliniensis CD36 : CD36_05410	47	118	74	94	109	105	241	240	3.45004	6.05073	3.80507	7.31319	5.54209	6.81709	11.5523	12.2359
orf19.2478.1		60S ribosomal protein L7; snoRNA snR39b encoded within the 2nd intron	31102	29445	16825	14019	35765	29781	28840	24092	2084.29	1744.93	1430.66	1046.34	1933.67	1850.91	1949.8	1744.93
orf19.2479	UGA4	Putative gamma-aminobutyric acid/polyamine permease; nitrogen catabolite repressed gene, induced in absence of preferred N sources; transcriptionally induced upon phagocytosis by macrophage; gene regulation by nitrogen source requires Gat1p	190	101	153	63	227	82	181	75	7.73859	4.00283	5.29604	4.08083	7.80331	4.35009	6.19936	3.86996
orf19.248	APL5	Ortholog of S. cerevisiae and S. pombe Apl5; subunit of the AP-3 adaptor complex involved in Golgi-to-vacuole transport; phosphorylated protein; mutant is viable;	2127	2356	2279	2476	1968	1683	1378	1807	39.5555	37.9011	36.3659	49.5178	32.3924	32.4783	25.0248	33.5685
orf19.2480.1	AUT7	Putative autophagosome protein; macrophage/pseudohyphal-repressed; alternatively spliced intron in 5' UTR; Spider biofilm induced	1149	1465	2797	964	881	704	998	836	94.5529	96.039	191.859	78.1835	61.5071	57.5458	83.7905	66.3566
orf19.2481		Protein of unknown function; Spider biofilm induced	6	4	15	3	6	4	9	2	1.44664	1.29708	1.92914	1.43743	1.35957	1.54217	1.48627	1.31663
orf19.2483	RIM1	Putative single-stranded DNA-binding protein; protein level decreases in stationary phase cultures; rat catheter biofilm repressed	1900	2823	2559	2363	1964	2101	2080	2903	217.448	247.742	248.883	253.904	214.114	242.937	253.454	328.458
orf19.2484		Has domain(s) with predicted peptidase activity and role in proteolysis	1664	2594	2666	1565	1753	1643	2089	1799	78.5702	100.245	109.713	74.2301	71.854	76.7813	101.783	82.1832
orf19.2485		Ortholog(s) have structural constituent of nuclear pore activity and role in chromosome segregation, mitotic cell cycle spindle assembly checkpoint, nuclear pore complex assembly, protein targeting to nuclear inner membrane	3165	3186	3182	2906	3484	2798	2046	2573	46.3834	39.8579	39.7264	45.2606	44.4558	41.82	29.3446	37.1362
orf19.2487		Protein with a predicted phosphoribulokinase/uridine kinase domain; Spider biofilm induced	521	441	637	290	699	607	401	465	41.1438	30.7808	43.3877	26.6776	48.688	49.4596	31.5663	36.6917
orf19.2488	FAL1	eIF4A subfamily of DEAD-box ATP-dependent RNA helicases; predicted nucleolar protein required for maturation of 18S rRNA; Spider biofilm induced	709	447	784	360	1198	701	723	625	33.5957	18.9668	31.7126	20.655	50.1893	34.3511	34.6422	29.6477
orf19.2489		Putative karyopherin beta; repressed by nitric oxide	6964	5025	4857	2813	13788	9070	8268	7910	133.877	76.5013	76.7073	54.3564	239.001	160.32	162.475	139.729
orf19.2492	STE3	Protein similar to S. cerevisiae Ste3p, the receptor for a-factor mating pheromone; alpha mating-type-specific transcription	109	186	105	130	113	103	116	95	6.48733	9.02502	5.18042	9.31198	5.67079	6.59643	5.64403	5.70335
orf19.2494		Ortholog(s) have glutaminyl-tRNA synthase (glutamine-hydrolyzing) activity, role in glutaminyl-tRNAGln biosynthesis via transamidation, mitochondrial translation and glutamyl-tRNA(Gln) amidotransferase complex, mitochondrion localization	608	716	691	632	774	768	564	782	25.9485	26.2356	24.5028	29.8126	28.5155	33.099	22.766	32.403
orf19.2495	GSL1	Beta-1,3-glucan synthase subunit; 10 predicted transmembrane regions; caspofungin induced; repressed by yeast-to-hypha transition; young biofilm repressed, induced by biofilm drug exposure; Bcr1-repressed in RPMI a/a biofilms	520	785	719	581	616	601	685	591	7.63157	9.5589	8.50346	10.1173	7.5263	9.07423	8.3481	7.95781
orf19.2496	ATO2	Putative fungal-specific transmembrane protein; fluconazole repressed, Hap43-repressed; flow model biofilm induced; Spider biofilm induced	1208	3103	1821	1545	2102	1443	978	1521	71.9472	145.371	94.4856	91.4692	109.083	85.4967	58.7408	88.3659
orf19.2498		Predicted ubiquitin-protein ligase; Hap43-repressed gene; oxidative stress-induced via Cap1; flow model biofilm induced	1611	2051	2631	1868	1362	1109	1262	1495	56.0962	59.6364	79.0238	67.1191	41.6907	39.2332	44.1571	51.4761
orf19.2499		Putative peptidyl-prolyl cis-trans isomerase	376	417	389	393	553	523	357	463	19.6627	18.8935	17.0821	23.7882	25.0466	27.3831	17.3278	22.9408
orf19.25		Ortholog(s) have tRNA (guanine) methyltransferase activity, role in tRNA methylation and cytoplasm, nucleolus localization	614	391	547	279	816	654	599	436	36.1741	20.7049	27.3734	19.8855	42.7237	39.6924	35.8925	25.164
orf19.250	SLC1	Putative fatty acyltransferase; protein repressed during the mating process	1734	2907	1539	2372	2480	2080	1988	2319	106.692	139.923	80.4924	142.664	131.925	121.873	127.901	135.214
orf19.2500		Has domain(s) with predicted transferase activity and role in biosynthetic process	392	573	408	445	496	598	356	520	21.3989	26.917	18.8449	27.283	23.7072	32.9223	17.9871	27.2953
orf19.2501	FLC1	Protein involved in heme uptake; putative FAD transporter, similar to S. cerevisiae Flc1; regulated by iron; macrophage-induced; mutant defective in filamentous growth; Spider biofilm induced	1542	2008	1342	1710	1787	1314	2044	1504	33.4342	37.6873	24.7167	40.337	34.5572	29.2978	44.8961	32.5418
orf19.2503		Ortholog of S. cerevisiae : YGL138C, C. glabrata CBS138 : CAGL0H08910g, C. parapsilosis CDC317 : CPAR2_102230 and Candida tenuis NRRL Y-1498 : CANTEDRAFT_109984	12	3	14	9	5	9	2	8	1.56991	1.09984	1.49548	1.69598	1.18629	1.69064	1.04045	1.64181
orf19.2504	BMS1	Putative GTPase; Hap43-induced gene; mutation confers resistance to 5-fluorocytosine (5-FC); flucytosine induced; repressed by prostaglandins; Spider biofilm induced	1985	979	1719	590	3705	2400	1588	1686	34.0269	15.5391	25.3054	13.2666	56.4134	42.7657	26.917	29.1305
orf19.2505		Ortholog of Candida albicans WO-1 : CAWG_02437	4	8	2	8	3	0	10	12	1.72885	2.26031	1.23507	3.11134	1.41864	1	2.45418	3.57649
orf19.2506		Protein of unknown function; opaque-specific transcript; induced during chlamydospore formation in both C. albicans and C. dubliniensis; Hog1-repressed; Spider biofilm induced	632	1097	680	1086	1257	1549	1337	2245	19.944	29.699	18.0392	36.4778	34.3281	48.8846	41.8884	68.865
orf19.2507	ARP9	Protein similar to S. cerevisiae Arp3p, a component of the Arp2/3 complex involved in actin-dependent processes; likely to be essential for growth, based on an insertional mutagenesis strategy	1229	1574	1328	1295	1274	1097	1124	1289	49.4123	52.9497	45.4508	54.9327	44.8315	45.2606	45.469	51.3749
orf19.2508	PRM9	Protein described a similar to S. cerevisiae Prm9; not the ortholog though; mutant is viable	47	40	46	27	48	22	22	23	3.4299	2.77555	2.67175	2.84395	2.95149	2.46657	1.7874	2.49386
orf19.2509		Ortholog of C. parapsilosis CDC317 : CPAR2_401850, Lodderomyces elongisporus NRLL YB-4239 : LELG_04407, Candida dubliniensis CD36 : CD36_80970 and Candida orthopsilosis Co 90-125 : CORT0E01890	0	0	0	0	0	1	0	1	1	1	1	1	1	17.2534	1	15.535
orf19.2509.1			17	73	55	19	25	25	19	25	6.19936	19.9025	14.6718	8.56139	7.37615	9.0846	5.62529	8.11886
orf19.251		ThiJ/PfpI protein; binds human immunoglobulin E; alkaline, fluconazole, Hog1 repressed; induced in core stress response,; hypoxia, oxidative stress via Cap1, Hap43 induced; stationary-phase enriched; rat catheter, Spider biofilm induced	10314	14541	14787	16062	5669	10706	5908	12022	716.952	736.482	885.772	1134.22	338.831	680.377	393.087	708.961
orf19.2510		Ortholog(s) have role in protein folding, tubulin complex assembly	313	568	384	435	394	362	407	448	7.65606	11.2429	7.53089	11.9631	8.00921	9.11581	8.21651	9.65165
orf19.2511.1	MRPL33	Putative mitochondrial ribosomal protein of the large subunit; Ssr1-repressed; rat catheter biofilm induced	1047	1661	929	1162	1405	1598	1121	1158	127.634	151.14	94.0766	135.55	145.107	179.047	137.088	129.278
orf19.2511.2		Ortholog of C. parapsilosis CDC317 : CPAR2_103040, Candida tenuis NRRL Y-1498 : CANTEDRAFT_116324, Debaryomyces hansenii CBS767 : DEHA2G01980g and Pichia stipitis Pignal : PICST_45936	730	1189	823	716	1062	1122	1050	940	62.1905	83.7905	60.6775	63.3342	79.2343	94.4856	93.5187	77.7288
orf19.2512		Ortholog of C. parapsilosis CDC317 : CPAR2_103050, Candida tenuis NRRL Y-1498 : CANTEDRAFT_116326, Debaryomyces hansenii CBS767 : DEHA2G01958g and Candida dubliniensis CD36 : CD36_81000	194	251	508	123	266	287	490	185	17.6905	19.7841	38.5839	13.8999	20.9421	26.0677	43.7409	15.8221
orf19.2513		Ortholog of C. parapsilosis CDC317 : CPAR2_103060, Candida tenuis NRRL Y-1498 : CANTEDRAFT_127339, Debaryomyces hansenii CBS767 : DEHA2G01936g and Candida dubliniensis CD36 : CD36_81010	74	62	61	37	71	49	71	56	3.24681	2.57848	2.29549	2.51438	2.67175	2.90955	2.5962	3.01112
orf19.2514		Predicted methyltransferase; rat catheter biofilm induced	522	482	540	360	615	526	466	421	26.549	21.4346	22.9305	21.6355	27.4007	27.1668	22.5586	20.6869
orf19.2515		ZZ-type zinc finger protein; rat catheter and Spider biofilm induced	488	950	1924	518	417	527	821	857	12.1899	19.7473	38.5201	15.2856	8.96972	13.6512	18.1362	19.5397
orf19.2516		Has domain(s) with predicted role in cell redox homeostasis	379	583	517	483	405	317	336	385	30.2267	40.1859	35.2814	41.6578	28.6082	26.0487	26.0198	30.6323
orf19.2517		Predicted membrane transporter, member of the drug:proton antiporter (12 spanner) (DHA1) family, major facilitator superfamily (MFS)	29	37	59	30	44	30	44	27	2.07916	2.18789	2.63119	2.58764	2.39924	2.51863	2.28703	2.39356
orf19.2518		Ortholog(s) have ATPase activator activity, soluble NSF attachment protein activity	2332	3444	3514	3329	2383	2278	1961	2457	134.333	149.141	165.582	174.65	116.237	121.103	113.516	129.958
orf19.2519		Ortholog(s) have role in chromosome segregation and nuclear MIS12/MIND type complex localization	151	204	236	152	199	161	197	266	15.694	18.0183	19.8855	18.3253	17.8552	17.0496	18.4897	25.7114
orf19.252		Protein of unknown function; S. cerevisiae ortholog Fmp37 which localizes to mitochondria; Hap43-repressed; Spider biofilm repressed	1560	3085	2257	2196	2286	2367	2514	2523	117.923	176.872	140.868	155.856	148.056	165.259	196.027	176.017
orf19.2520		Ortholog(s) have structural constituent of ribosome activity and mitochondrial small ribosomal subunit localization	1848	2452	1312	1849	3038	3458	1660	2204	115.974	119.245	68.0489	112.224	165.259	206.813	104.928	127.398
orf19.2521		Ortholog of Debaryomyces hansenii CBS767 : DEHA2C05302g, Candida dubliniensis CD36 : CD36_26390, Pichia stipitis Pignal : PICST_68531 and Spathaspora passalidarum NRRL Y-27907 : SPAPADRAFT_59916	763	730	801	592	1045	820	622	766	16.4137	13.7165	14.3232	15.3786	19.4181	17.9591	11.9819	15.2086
orf19.2524	MGE1	Putative mitochondrial matrix cochaperone; macrophage/pseudohyphal-repressed	2338	3205	2520	1624	3633	4067	2471	2971	167.04	175.651	149.471	113.432	237.948	280.94	184.053	197.568
orf19.2525	LYS12	Homoisocitrate dehydrogenase; catalyzes 4th step in the alpha-aminoadipate pathway of lysine biosynthesis; clade-associated gene expression; protein level decreases in stationary phase cultures; Spider biofilm repressed	4397	5681	9753	2844	3650	3249	3859	5290	223.622	223.223	419.458	143.85	167.04	158.537	210.495	263.507
orf19.2527		Putative protein of unknown function; Hap43-induced; required for normal biofilm growth; F-12/CO2 early biofilm induced	612	351	567	212	1245	865	649	539	33.2106	17.2933	26.2854	14.5865	58.7895	48.2465	35.654	29.2163
orf19.2528		Putative RNA polymerase III transcription factor (TFIIIB) subunit; flucytosine repressed	621	748	908	542	846	844	781	995	19.2197	19.9812	23.072	19.5931	22.7322	26.0198	22.6817	29.7411
orf19.2529		Ortholog of S. cerevisiae Gpa15; involved in the synthesis of glycosylphosphatidylinositol (GPI) anchors; shuman Pig-H, which is also involved in GPI assembly; Spider biofilm induced	679	786	501	640	794	983	383	861	58.4272	56.5721	36.6213	58.1717	58.8918	84.2644	32.6657	72.4124
orf19.2529.1		Protein of unknown function; Spider biofilm repressed	9115	6313	10670	10368	12685	9181	9184	11529	1300.27	732.88	1926.85	2084.29	1560.94	1288.87	1212.6	1735.2
orf19.2530		Ortholog of Candida dubliniensis CD36 : CD36_26445 and Candida albicans WO-1 : CAWG_01496	2	1	8	3	3	1	1	1	1.38379	1.18247	2.22235	1.92914	1.49548	1.39308	1.11528	1.38572
orf19.2531	CSP37	Hyphal cell wall protein; role in progression of mouse systemic infection; predicted P-loop, divalent cation binding, N-glycosylation sites; expressed in yeast and hyphae; hyphal downregulated; stationary-phase enriched; GlcNAc-induced	6769	9345	21657	3771	3706	3558	10542	3717	359.799	374.973	1166.81	185.535	174.268	177.894	554.811	182.839
orf19.2532	PRS	Putative prolyl-tRNA synthetase; monofunctional Class II synthetase; gene is constitutively expressed	582	1047	432	640	872	1111	541	844	21.4439	32.6657	13.5703	26.7087	27.9049	41.1438	18.5822	30.2695
orf19.2533.1		Protein with a predicted role in protein translocation from the endoplasmic reticulum	8205	11517	6048	10777	5243	5687	4218	5839	958.252	964.411	582.183	1470.44	539.021	634.136	482.056	613.395
orf19.2534	PIN4	Protein with similarity to S. cerevisiae Pin4p; transposon mutation affects filamentous growth	1950	2737	1625	2290	1776	1427	1565	1794	40.739	48.654	28.8329	51.2787	33.0152	30.8687	32.7697	37.373
orf19.2537		Protein of unknown function; transcript detected on high-resolution tiling arrays	11	12	11	9	16	6	12	7	3.12592	2.96905	2.50955	3.43527	3.48728	2.49386	2.70034	2.67175
orf19.2538	PTC2	Protein phosphatase of the Type 2C-related family (serine/threonine-specific) with a potential role in DNA damage checkpoint control; localizes to both cytoplasm and mitochondria; mutant shows virulence defect	4144	5256	4930	3968	5148	3367	4359	4024	134.986	132.306	130.106	124.153	142.098	102.492	144.079	120.179
orf19.2539		Protein of unknown function; transcript detected on high-resolution tiling arrays	4	4	1	1	4	2	5	0	1.80137	1.69598	1.10693	1.35053	1.6474	1.64309	1.71064	1
orf19.254		Protein of unknown function; Hog1p-repressed; Spider biofilm induced	293	406	357	206	443	405	451	415	12.6833	14.8301	12.5799	10.9304	16.2146	17.3979	17.1773	16.0946
orf19.2540	SAS3	Similar to silencing proteins; increased transcription is observed upon fluphenazine treatment; rat catheter biofilm repressed	399	515	489	398	477	378	452	479	10.6294	11.5966	10.6939	12.5445	10.681	10.5559	10.1783	11.7036
orf19.2541		Ortholog(s) have 3'-5'-exodeoxyribonuclease activity, endonuclease activity, role in apoptotic DNA fragmentation, cellular response to oxidative stress and cytosol, nucleus localization	346	408	303	359	438	438	349	397	17.9871	18.3824	13.2724	21.6469	19.9567	23.0168	16.62	19.5088
orf19.2542		Ortholog(s) have nucleus localization	191	284	266	208	313	273	219	263	14.2517	17.9342	15.9838	18.0037	19.9256	20.1873	14.6718	18.0248
orf19.2544		Ortholog(s) have aminoacyl-tRNA hydrolase activity, role in negative regulation of proteasomal ubiquitin-dependent protein catabolic process and mitochondrial outer membrane localization	252	264	243	225	387	411	240	285	22.8422	20.904	18.6731	23.649	30.3527	37.3284	20.3515	24.5579
orf19.2545	DOT6	Protein with a predicted role in telomeric gene silencing and filamentation; repressed by high-level peroxide stress; Spider biofilm induced	1314	961	1122	845	1521	1250	766	980	44.2953	28.3672	32.0013	31.7994	44.9928	43.2568	25.0667	32.7011
orf19.2546	TRP2	Putative anthranilate synthase with a predicted role in tryptophan biosynthesis; regulated by Gcn2p and Gcn4p	2729	2097	3851	2037	3184	2873	1937	2532	97.4588	60.9648	116.237	72.3349	96.2042	97.8411	69.3389	86.0066
orf19.2547		Has domain(s) with predicted RNA binding, ribonuclease activity	343	234	270	115	409	357	337	172	8.29734	5.17249	5.58604	4.32683	8.29734	9.15032	6.93261	4.68732
orf19.2549	SHP1	Regulator of the type 1 protein phosphatase Glc7p activity, involved in control of morphogenesis, progression through the cell cycle and response to DNA damage	5056	6481	5902	6326	3790	3785	2752	3627	266.442	261.575	261.094	310.601	180.908	196.549	154.787	180.75
orf19.255	ZCF1	Zn(II)2Cys6 transcription factor; transcript regulated during hypha formation; 5'-UTR intron; mutants show decreased colonization of mouse kidneys; flow model biofilm induced; Spider biofilm induced	426	420	500	210	509	312	463	470	11.4593	9.90242	11.1984	7.82533	11.6598	9.23909	10.7427	11.7583
orf19.2551	MET6	Essential 5-methyltetrahydropteroyltriglutamate-homocysteine methyltransferase (cobalamin-independent methionine synthase); antigenic in murine/human systemic infection; heat shock, estrogen, GCN-induced; Spider biofilm repressed	34040	60944	15672	35304	45159	42206	26682	44350	812.861	1014.49	309.892	768.54	998.932	970.8	620.197	881.687
orf19.2552		Protein similar to S. cerevisiae Pmr1p; amphotericin B induced; previously merged with orf19.2553; unmerged from orf19.2553 in a revision of Assembly 21	0	0	0	0	0	0	0	0	1	1	1	1	1	1	1	1
orf19.2553		Protein similar to S. cerevisiae Pmr1p; amphotericin B induced; previously merged with orf19.2552 in Assembly 20; unmerged from orf19.2552 in a revision of Assembly 21	0	0	0	0	0	0	0	0	1	1	1	1	1	1	1	1
orf19.2555	URA5	Putative orotate phosphoribosyltransferase; protein abundance is affected by URA3 expression in the CAI-4 strain background; flucytosine induced; protein level decreased in stationary phase cultures	1519	1383	1634	1061	1900	1685	1241	1257	125.417	89.7575	112.437	83.7905	132.22	128.01	101.632	96.2551
orf19.2557	SEC65	Component of the protein-targeting Signal Recognition Particle (SRP); similar to mammalian Srp19; functional homolog of S. cerevisiae Sec65; Tbf1-induced	1221	1510	1463	1200	1443	1321	1187	1218	88.8046	87.1692	89.6061	84.5586	87.4726	91.2862	87.5058	83.1165
orf19.2558		Has domain(s) with predicted zinc ion binding activity and nucleus localization	474	506	429	344	441	404	451	421	19.5209	18.2395	14.9392	17.0335	16.2001	17.4282	17.2069	16.4227
orf19.2559	CDC4	F-box subunit of SCF(CDC4) ubiquitin ligase; functional homolog of S. cerevisiae Cdc4; mutation/depletion causes hyperfilamentation; Sol1 is a substrate of SCF-Cdc4; Spider biofilm induced	3019	4042	2357	4114	3856	3281	2797	3731	66.1162	73.5777	43.7653	89.4907	74.1399	72.5211	62.237	79.3894
orf19.2560	CDC60	Cytosolic leucyl tRNA synthetase; conserved amino acid and ATP binding class I signature, tRNA binding, proofreading motifs; likely essential for growth; interacts with benzoxaborole antifungals; present in exponential and stationary phase	9075	8816	10330	6640	11212	9321	7703	8987	175.651	134.031	167.25	126.026	195.401	167.508	154.47	161.939
orf19.2563		Ortholog(s) have U6 snRNA binding activity, role in assembly of spliceosomal tri-snRNP, spliceosomal complex assembly and U6 snRNP localization	675	523	751	485	993	792	492	675	15.5099	10.6642	14.2621	13.5924	19.5694	18.274	9.94057	14.2621
orf19.2564		Putative nucleolar protein; implicated in ribosome biogenesis; rat catheter biofilm repressed	397	183	415	125	525	309	442	214	27.6479	11.7274	24.3592	11.3876	32.016	22.3626	30.1039	14.3906
orf19.2565		Predicted intermediate filament protein; required for nuclear and mitochondrial transmission to daughter buds in S. cerevisiae; Spider biofilm induced	464	917	578	858	751	957	941	1342	10.2795	16.6982	10.4806	20.8102	13.6826	20.2533	17.9681	26.4887
orf19.2568	IFU5	Predicted membrane protein; estradiol-induced; upregulation associated with CDR1 and CDR2 overexpression or fluphenazine; putative drug-responsive regulatory site; similar to S. cerevisiae Wwm1p; Hap43-repressed; Spider biofilm repressed	2225	3589	3928	2998	1525	1475	1545	1737	156.807	189.125	227.851	192.51	89.2527	98.6649	110.328	114.11
orf19.257		Transcription is negatively regulated by Sfu1p; repressed by nitric oxide	16	15	8	4	14	17	13	13	4.13689	3.47529	2.1309	2.13566	3.19771	4.76437	2.82875	3.78423
orf19.2570	MCI4	Putative NADH-ubiquinone dehydrogenase; Hap43p-repressed gene	2171	2921	2354	2225	2419	2659	2218	2436	262.947	272.33	240.11	250.146	271.923	316.68	279.681	286.06
orf19.2571	SEC4	Small GTPase of Rab family; role in post-Golgi secretion; possible C-terminal palmitoylation; downregulated on adherence to polystyrene; localizes to the Spitzenkorper during hyphal growth; functional homolog of S. cerevisiae Sec4p	3766	5627	4270	4988	3563	3314	3421	4076	226.525	259.237	219.824	280.94	198.41	196.227	220.773	236.004
orf19.2573	FRS1	Phenylalanyl-tRNA synthetase; possible role in early cell wall biosynthesis; downregulated by phagocytosis by macrophages; possibly essential gene, disruptants not obtained by UAU1 method; protein present in exponential and stationary phase	7819	8550	7517	6533	9795	8341	6907	7695	258.719	217.127	213.631	202.018	299.567	275.319	239.795	247.072
orf19.2574		Ortholog(s) have Golgi apparatus localization	2634	2969	2732	3380	2135	1898	1643	2026	58.8918	55.36	52.3128	76.5641	42.0403	43.4458	37.037	45.1967
orf19.2575		Putative S-adenosylmethionine-dependent methyltransferase; Hap43p-induced gene	535	348	418	247	940	720	554	442	35.8215	20.9199	23.9111	19.9567	55.584	49.8382	37.6376	29.5556
orf19.2579		Msh4 ortholog of S. cerevisiae; involved in meiotic recombination and is required for normal levels of crossing over; Spider biofilm induced	355	442	506	434	356	355	309	346	10.206	10.766	11.7036	14.3232	8.5983	10.5816	7.69402	9.19529
orf19.258		Protein of unknown function; Spider biofilm induced	29	33	27	16	30	9	31	16	3.49248	3.3326	2.61565	2.82255	3.06356	2.11861	2.91505	2.70034
orf19.2580	HST2	Putative histone deacetylase; role in regulation of white-opaque switch; Spider biofilm induced	181	247	279	186	247	161	193	229	11.4969	13.3788	14.3501	14.0042	13.1886	10.8197	10.5407	13.2476
orf19.2581		Protein with a predicted epimerase/dehydratase domain; Hap43-repressed gene	46	42	62	48	45	39	38	43	3.2697	2.7825	3.18177	4.18849	2.74117	3.3326	2.39924	3.3326
orf19.2582		Ortholog(s) have role in cytoplasmic translation and cytosol, ribosome localization	1399	1832	1570	1345	1725	1501	1463	1438	26.3732	29.8277	24.6226	28.3802	28.3096	28.4079	26.3189	26.1633
orf19.2583	PTR2	Oligopeptide transporter involved in uptake of di-/tripeptides; highly induced during chlamydospore formation in both C. albicans and C. dubliniensis	1	6	7	5	4	8	2	7	1.04655	1.15709	1.12423	1.30956	1.08466	1.44413	1.02285	1.43545
orf19.2583.1		Pseudogene; formerly an ORF Predicted by Annotation Working Group	1	0	1	0	0	0	0	0	1.10564	1	1.03365	1	1	1	1	1
orf19.2583.2		Pseudogene; formerly an ORF Predicted by Annotation Working Group	2	2	7	3	9	0	3	0	1.62926	1.53637	2.6355	2.34897	3.3826	1	1.66094	1
orf19.2584	OPT9	Probable pseudogene similar to fragments of OPT1 oligopeptide transporter gene; decreased expression in hyphae compared to yeast-form cells; transcriptionally induced upon phagocytosis by macrophage	27	26	28	20	36	22	19	22	2.91505	2.63119	2.42169	3.033	3.11949	3.0224	2.01875	2.92776
orf19.2585		Ortholog of Candida albicans WO-1 : CAWG_01548	0	0	0	0	0	0	0	0	1	1	1	1	1	1	1	1
orf19.2587	HNM3	Putative transporter; Hap43, flucytosine repressed; possibly essential, disruptants not obtained by UAU1 method; Spider biofilm induced	0	0	0	0	0	0	0	0	1	1	1	1	1	1	1	1
orf19.259		Protein with a predicted role in 60S ribosomal subunit assembly; flow model biofilm induced	258	155	241	84	265	184	278	172	20.8565	11.3617	16.1616	9.3201	18.8935	15.7468	20.9199	13.1995
orf19.2590		Putative dethiobiotin synthetase; transcript upregulated in clinical isolates from HIV+ patients with oral candidiasis; Hap43-repressed; GlcNAc-induced protein; Spider biofilm induced	92	95	49	170	79	76	23	104	9.70559	8.57373	4.55413	19.564	7.22067	8.64897	2.63119	9.99843
orf19.2591		Ortholog(s) have adenosylmethionine-8-amino-7-oxononanoate transaminase activity and role in biotin biosynthetic process	25	60	45	62	26	24	5	12	2.17587	3.48208	2.58764	5.1934	1.9832	2.54776	1.13368	1.85751
orf19.2593	BIO2	Putative biotin synthase; induced by high iron; repressed by ciclopirox olamine; upregulated in clinical isolates from HIV+ patients with oral candidiasis; Hap43-repressed; Spider biofilm induced	322	329	992	152	122	76	90	110	17.8196	16.0846	45.5266	10.8447	6.37648	5.45066	4.82592	6.62567
orf19.2594		Ortholog(s) have DNA-directed RNA polymerase activity, role in transcription of nuclear large rRNA transcript from RNA polymerase I promoter and DNA-directed RNA polymerase I complex, cytosol localization	1292	914	1194	627	2152	1482	1139	917	80.2556	47.6003	63.3864	41.298	118.188	90.0858	72.5482	55.5584
orf19.2597	MRS2	Putative magnesium ion transporter, mitochondrial; fungal-specific (no human or murine homolog)	310	561	336	354	468	545	440	392	13.811	20.9569	12.3568	18.2004	17.8196	23.6276	17.4995	15.8598
orf19.2598	VMA4	H+ transporting ATPase E chain; transcript regulated by Mig1; caspofungin repressed; protein level decreases in stationary phase cultures; rat catheter biofilm repressed	2797	4561	3636	3941	3502	3815	3308	4294	216.139	276.002	239.795	290.255	256.229	289.4	271.148	330.221
orf19.2599	CRC1	Mitochondrial carnitine carrier protein	1197	1907	1586	1137	1144	1315	1197	1127	72.9406	95.3482	84.0738	70.8532	60.6775	80.2556	75.7777	68.0857
orf19.26		Putative peptide N-glycanase; induced by nitric oxide independent of Yhb1p	641	889	1160	923	759	872	672	895	32.2895	38.7283	50.1893	49.9183	34.0541	45.469	34.0389	45.3839
orf19.260	SLD1	Sphingolipid delta-8 desaturase; catalyzes desaturation at C8 in the long-chain base moiety of ceramides in glucosylceramide synthesis, important for virulence; ketoconazole and hypoxia induced; Hap43-repressed; Spider biofilm induced	726	1135	775	706	1265	952	1538	1453	24.0694	31.9117	21.4439	26.4887	36.2432	31.9512	50.3831	47.1481
orf19.2600	SPC98	Putative component of the microtubule-nucleating Tub4p (gamma-tubulin) complex; periodic mRNA expression, peak at cell-cycle S/G2 phase	340	457	383	376	345	265	425	545	8.88829	10.1427	8.30686	11.5442	7.83354	7.68889	9.39876	12.6744
orf19.2601	HEM1	Putative 5-aminolevulinate synthase; caspofungin repressed; induced by high iron, nitric oxide; regulated by Ssn6; Hap43-repressed; Spider biofilm induced	2789	1955	3086	1935	3063	2127	2161	2559	86.8091	49.6663	81.4649	61.3396	80.9179	65.5984	67.555	75.5701
orf19.2602	OPT1	Oligopeptide transporter; transports 3-to-5-residue peptides; alleles are distinct, one has intron; suppresses S. cerevisiae ptr2-2 mutant defects; induced by BSA or peptides; Stp3p, Hog1p regulated; flow model biofilm induced	219	157	416	162	266	176	287	236	6.38565	4.23772	9.41235	6.41514	6.41514	5.79839	6.81709	6.59643
orf19.2604		S. pombe ortholog SPAC2C4.06c is a predicted tRNA (cytosine-5-)-methyltransferase; Spider biofilm induced	554	256	533	178	695	447	503	323	20.633	8.88829	16.632	9.2152	22.4784	17.4169	17.3874	11.7349
orf19.2605	PRK1	Putative protein serine/threonine kinase; mutants sensitive to growth on hydrogen peroxide medium	2738	2796	2832	2907	1916	1843	1314	1790	79.7413	66.4586	70.1259	84.1127	48.0238	54.252	38.104	51.1149
orf19.2606	HDA1	Histone deacetylase; inducer of filamentation; conserved deacetylation motif; regulates white-to-opaque switch frequency but not opaque-to-white switch; greater expression in white cells than opaque cells; inhibited by trichostatin-A;	1363	1406	1518	1254	1298	1180	1172	1509	30.3527	27.4597	28.5968	31.3061	25.8608	27.1189	25.3655	33.4063
orf19.2607		Protein of unknown function; Spider biofilm induced	835	376	2502	428	807	446	662	588	52.3128	21.0228	134.333	30.0948	44.3786	28.4892	42.2995	36.6213
orf19.2608	ADH5	Putative alcohol dehydrogenase; regulated by white-opaque switch; fluconazole-induced; antigenic in murine infection; regulated by Nrg1, Tup1; Hap43, macrophage repressed, flow model biofilm induced; Spider biofilm induced	7006	15760	16078	13281	13497	8741	39388	21596	351.974	599.666	699.813	611.588	606.843	422.355	1783.13	917.803
orf19.2609	CET1	mRNA 5'-triphosphatase; large subunit of mRNA capping enzyme; positively regulates Ceg1 activity; functional homolog of S. cerevisiae Cet1; Cet1 and Cgt1 form a 2:1 complex; flow model biofilm induced	1575	1726	2047	1315	2160	1692	1615	1762	58.5218	53.5911	65.7097	51.6862	70.1259	63.5294	60.8871	65.0011
orf19.261		Ortholog(s) have dolichol kinase activity, role in protein glycosylation and endoplasmic reticulum membrane localization	993	1428	1013	1212	1138	1050	1291	1303	33.2481	41.1438	28.7269	43.7653	33.9898	36.0359	43.8161	43.9713
orf19.2610v1			9	3	6	3	14	6	11	10	11.0561	3.80863	6.37214	5.59518	14.1797	8.22133	11.6207	11.306
orf19.2610v2			0	0	0	0	0	0	0	0	1	1	1	1	1	1	1	1
orf19.2611	MCM6	Putative MCM DNA replication initiation complex component; mRNA expression peak at cell-cycle M/G1 phase; regulated by tyrosol and cell density; repressed by alpha pheromone in SpiderM medium; Hap43-induced gene	1073	1265	998	1070	2028	1220	2858	1963	25.6832	25.9718	20.085	28.5008	42.0151	29.152	69.2836	45.9809
orf19.2612		C2H2 zinc finger transcription factor; expression reduced in ssr1 null mutant; flow model biofilm induced	516	741	550	521	497	458	404	466	39.0871	47.9602	35.6878	42.6487	33.5685	35.5493	30.2532	35.3126
orf19.2613	ECM4	Cytoplasmic glutathione S-transferase; regulated by Nrg1, Tup1; induced in core stress response, in cyr1 or ras1 mutant (yeast or hyphal cells); Tn mutation affects filamentous growth; stationary phase enriched; Spider biofilm induced	3244	6391	6823	3994	3148	3804	6038	5147	159.964	236.523	274.684	181.08	132.038	174.007	300.259	237.211
orf19.2614	RSR1	RAS-related protein; GTP/GDP cycling required for wild-type polar bud site selection, hyphal growth guidance; role in systemic virulence in mouse; geranylgeranylation predicted; suppresses S. cerevisiae cdc24-4 mutant heat sensitivity	2853	4195	2938	4981	2351	2579	2979	4849	203.351	230.967	179.731	327.859	149.141	177.203	227.851	344.201
orf19.2615	MDL1	Putative mitochondrial, half-size MDR-subfamily ABC transporter	1968	2535	2180	2469	1464	1409	1165	1621	53.6865	58.1951	50.7024	69.4638	35.3702	39.1901	31.391	44.3542
orf19.2616	UGT51C1	UDP-glucose:sterol glucosyltransferase; enzyme of sterol glucoside (membrane-bound lipid) biosynthesis; has UDP-sugar binding domain; activity is UDP-glucose-specific in vitro; enzyme does not use UDP-mannose; Mig1-regulated	539	598	681	455	626	513	481	521	10.3587	9.89475	10.7122	10.6887	10.0272	10.3587	8.03862	9.26113
orf19.2618	MET2	Homoserine acetyltransferase; Hap43p-, Gcn4p-regulated; macrophage/pseudohyphal-repressed; not highly biofilm induced, in contrast to many sulfur amino acid metabolic genes; no human or murine homolog; virulence-group-correlated expression	2544	2805	2413	1672	3407	3076	1530	2729	116.644	101.916	92.7098	74.7113	132.984	130.741	69.8608	116.075
orf19.2619	PHO113	Putative constitutive acid phosphatase; Rim101-repressed; DTT-extractable; N-glycosylated; possibly an essential gene, disruptants not obtained by UAU1 method	674	448	648	256	553	347	236	443	24.7801	14.6029	19.7529	11.8487	17.9761	13.7829	8.02932	15.3502
orf19.262	SMC3	Protein similar to S. cerevisiae Smc3p, which is an ATPase involved in sister chromatid cohesion; likely to be essential for growth, based on an insertional mutagenesis strategy	221	411	421	212	580	345	897	815	4.57437	6.50294	6.39425	5.64403	8.65985	7.02807	13.5375	12.9077
orf19.2620		Ortholog of Candida dubliniensis CD36 : CD36_33120 and Candida albicans WO-1 : CAWG_02046	15	29	94	15	13	4	33	24	2.12652	2.99294	7.05902	2.66514	1.79855	1.50961	2.93851	3.23414
orf19.2621		Ortholog(s) have role in mRNA splicing, via spliceosome and U1 snRNP, U2-type prespliceosome, U4/U6 x U5 tri-snRNP complex, U5 snRNP, cytosol localization	391	368	492	222	403	347	328	282	56.9663	45.6076	62.2894	35.3126	51.4761	51.674	47.9165	41.0879
orf19.2622	YPT31	Protein required for resistance to toxic ergosterol analog	4862	6322	4536	6342	3425	3476	3125	3649	302.502	301.235	238.334	366.386	197.36	214.114	208.911	218.164
orf19.2623	ECM22	Zn(II)2Cys6 transcription factor; rat catheter and Spider biofilm induced	1223	1174	1970	565	887	470	962	634	24.7286	20.566	32.9563	14.0808	15.8486	10.5646	17.9079	12.3596
orf19.2624		Protein of unknown function; downregulated by fluphenazine treatment or in an azole-resistant strain that overexpresses CDR1 and CDR2	2	0	7	0	0	0	3	2	1.06378	1	1.14024	1	1	1	1.04186	1.18247
orf19.2625		Ortholog of Candida albicans WO-1 : CAWG_02051	0	1	1	0	0	0	0	0	1	1.16757	1.11104	1	1	1	1	1
orf19.2629	USO1	Ortholog(s) have role in ER to Golgi vesicle-mediated transport, Golgi vesicle docking, SNARE complex assembly and ER to Golgi transport vesicle membrane, Golgi membrane localization	2374	2659	2214	2936	2076	2007	1331	2012	23.7206	23.108	18.742	32.0398	18.4478	20.6097	12.2359	19.2394
orf19.263.1		Protein of unknown function; gene has intron; Spider biofilm induced	2783	3657	2586	4279	2217	3215	1932	3267	419.458	422.355	330.829	606.843	307.011	469.227	302.502	468.172
orf19.2630	RAD59	Protein involved in homologous recombination and DNA breaks repair; similar to S. cerevisiae Rad59p; N-terminal similarity with Rad52p	434	633	463	649	362	364	277	412	43.492	53.1137	39.5941	67.2244	31.7643	37.1668	26.9687	41.1593
orf19.2631		Subunit of Elongator complex; required for modification of wobble nucleosides in tRNA in S. cerevisiae; Hap43-induced gene	1205	927	984	561	1720	1437	803	966	19.127	13.0351	13.1814	11.368	23.6601	23.0575	11.5795	14.4253
orf19.2633	HGT14	Putative MFS glucose transporter; 20 member C. albicans glucose transporter family; 12 probable membrane-spanning segments; expressed in rich medium with 2% glucose; rat catheter and flow model biofilm induced	924	295	1369	153	910	284	1084	325	30.6323	9.36309	38.9807	7.60565	26.7153	10.7427	36.4536	10.9013
orf19.2633.1			8209	85	12299	61	5903	70	6364	77	983.447	9.4299	1758.86	9.80872	656.24	9.56726	732.88	9.11581
orf19.2637		Ortholog(s) have Golgi apparatus, fungal-type vacuole membrane localization	315	356	340	300	249	218	210	233	20.3596	20.0053	18.5766	22.5586	14.1447	15.0752	12.4732	14.3067
orf19.2638		Protein of unknown function; Spider biofilm induced	137	274	83	307	213	206	388	334	8.93462	14.6273	4.74838	21.5199	11.3876	13.4403	21.8982	19.0859
orf19.2639		Ortholog(s) have structural constituent of ribosome activity and mitochondrial large ribosomal subunit localization	826	1087	477	552	1537	1471	954	838	66.6701	72.8084	32.5418	47.1671	107.834	114.367	80.4329	66.9457
orf19.2639.1		Lsm (Like Sm) protein; predicted role in involved in mRNA decay; Spider biofilm repressed	655	855	840	654	764	741	711	759	86.9273	91.2165	94.9198	84.8567	85.4967	94.6128	96.1051	95.2601
orf19.264		Has domain(s) with predicted protein kinase binding activity and role in regulation of cyclin-dependent protein kinase activity	454	764	476	636	471	512	524	629	16.8748	24.0565	14.7363	26.2854	15.1916	19.2394	17.659	21.8878
orf19.2640	FUR1	Uracil phosphoribosyltransferase; predicted tetrameric enzyme of pyrimidine salvage; mutations associated with flucytosine resistance in clade I clinical isolates; flucytosine, macrophage-induced protein; levels decrease in stationary phase	881	868	1123	595	1480	1142	989	1038	73.5777	60.6775	81.7086	52.8996	107.967	94.3165	86.9273	84.5092
orf19.2641	ARP1	Putative centractin; induced upon adherence to polystyrene	288	390	267	426	207	214	204	311	20.0283	23.4449	15.5645	32.2217	12.7339	15.8338	12.9719	20.6643
orf19.2642		Ortholog(s) have myosin II binding activity, role in actomyosin contractile ring contraction and cellular bud neck contractile ring localization	171	204	205	238	124	123	140	200	18.5927	19.112	18.6668	28.4892	11.9524	14.3584	13.9229	20.6046
orf19.2643	RPO26	Putative RNA polymerase subunit; heterozygous null mutant exhibits resistance to parnafungin in the C. albicans fitness test	1761	1562	1851	1031	2358	1903	1815	1401	162.475	112.033	141.506	91.3638	194.649	162.045	173.596	119.89
orf19.2644	QCR2	Ubiquinol-cytochrome-c reductase; antigenic; induced by interaction with macrophage; repressed by nitric oxide; in detergent-resistant membrane fraction (possible lipid raft component); levels decrease in stationary phase; Hap43p-repressed	9017	11915	8273	8142	10295	10091	9444	9808	430.692	427.881	331.546	355.025	441.122	461.326	457.665	446.715
orf19.2645		Ortholog of Candida albicans WO-1 : CAWG_04710	1	1	3	0	1	1	4	0	1.17054	1.15137	1.42761	1	1.13011	1.36068	1.50634	1
orf19.2646	ZCF13	Predicted Zn(II)2Cys6 transcription factor; similar to but not the true ortholog of S. cerevisiae Hap1; mutants display decreased colonization of mouse kidneys	664	887	811	518	643	454	624	460	11.6853	13.287	11.7422	11.1483	9.71638	8.85075	9.54598	7.94724
orf19.2647	ZCF14	Putative Zn(II)2Cys6 transcription factor; caspofungin induced	92	179	120	93	121	108	120	151	4.14898	6.16004	4.09545	5.34601	4.31032	5.13519	4.18849	6.02295
orf19.2649	PCL1	Cyclin homolog; transcript induced by filamentous growth; induced by alpha pheromone in SpiderM medium	98	320	108	50	266	158	787	241	5.48353	13.24	4.77329	4.09545	11.0387	8.54957	36.0698	11.0078
orf19.265		Protein with a ribonuclease III domain; flow model biofilm induced; Spider biofilm induced	1120	2	1600	2	622	3	613	4	48.2151	1.04944	59.3635	1.1987	23.7882	1.25668	25.4219	1.3134
orf19.2650		Protein of unknown function; rat catheter biofilm induced	430	674	485	437	461	418	421	416	11.5966	15.4189	10.9221	13.9567	10.6196	11.7748	9.82611	10.5265
orf19.2650.1		Mitochondrial ribosomal protein of the small subunit; Spider biofilm repressed	493	643	387	509	844	1049	452	620	63.1957	68.4398	42.3156	67.6342	93.1516	129.725	58.7031	77.2076
orf19.2651	CAM1-1	Putative translation elongation factor; downregulated upon phagocytosis by murine macrophages; Hap43-induced gene; Spider biofilm repressed	8595	9974	7431	4752	10754	9146	9938	7349	390.881	346.901	283.715	200.249	443.412	405.664	462.305	325.914
orf19.2652	TEF4	Putative translation elongation factor; genes encoding ribosomal subunits, translation factors, and tRNA synthetases are downregulated upon phagocytosis by murine macrophage	50	109	70	31	44	52	78	34	4.43647	7.27171	4.69524	3.95139	3.41096	5.01056	5.25333	3.6318
orf19.2653		Protein with a transient receptor potential (TRP) ion channel domain; mutants are viable; rat catheter and Spider biofilm induced; flow model biofilm repressed	624	1031	633	883	604	675	759	769	12.4732	17.2298	10.5332	19.6512	10.2737	13.9309	13.1375	13.824
orf19.2654	RMS1	Putative lysine methyltransferase; Hap43-induced; protein induced during mating; possibly essential, disruptants not obtained by UAU1 method; rat catheter and Spider biofilm induced	639	295	623	225	1107	673	612	448	23.1762	9.88453	19.0588	10.7122	34.8735	24.8146	20.8102	15.4374
orf19.2655	BUB3	Protein similar to S. cerevisiae Bub3; a kinetochore checkpoint component; induced by hydroxyurea treatment; flow model biofilm induced; Spider biofilm induced	700	1274	1651	675	1208	976	1356	1357	25.1388	38.3677	49.2746	27.1289	37.1504	34.8104	47.5838	47.317
orf19.2657			46	121	52	57	154	111	268	319	2.31958	4.04855	2.12652	3.4187	4.72701	4.77329	7.7196	9.7764
orf19.2660	EAF3	Subunit of the NuA4 histone acetyltransferase complex; rat catheter and Spider biofilm induced	358	529	388	330	459	378	587	493	19.5088	24.8448	17.7582	21.0521	21.7883	21.1346	30.705	25.6832
orf19.2661	TLO34	Non-telomeric member of a family of telomere-proximal genes of unknown function; predicted N-terminus is extended, relative to that of other family members; overlaps orf19.2662	0	0	0	0	0	0	0	0	1	1	1	1	1	1	1	1
orf19.2662		Predicted ORF of unknown function; overlaps TLO34/orf19.2661	0	0	0	0	0	0	0	0	1	1	1	1	1	1	1	1
orf19.2663		Ortholog of Pichia stipitis Pignal : PICST_29216 and Candida albicans WO-1 : CAWG_00788	846	1158	1049	1201	937	799	902	1071	20.5193	24.1084	21.2305	31.6756	19.9914	19.9256	20.3297	24.5367
orf19.2664		Ortholog(s) have role in interspecies interaction between organisms, positive regulation of translation, response to DNA damage stimulus and cytosol, nucleus, polysome localization	2437	2971	2625	2889	2254	2061	1952	2525	54.5208	55.411	49.9492	66.908	44.1465	47.1919	43.9279	55.6971
orf19.2665	MSN5	Predicted karyopherin involved in nuclear import and export of proteins; flow model biofilm induced; Spider biofilm induced	3913	5171	6229	4383	4555	3347	4977	4172	61.5071	66.9978	85.2607	70.4509	62.431	53.6406	81.8629	65.1547
orf19.2667	RPF1	Putative nucleolar protein with a predicted role in the assembly and export of the large ribosomal subunit; essential for growth; rat catheter and Spider biofilm induced	1355	829	1424	498	2269	1513	1803	1079	86.2456	43.7653	76.5013	34.1892	125.513	93.377	119.122	66.6332
orf19.2668	RHD2	Predicted ORF in retrotransposon Tca4 with similarity to the Gag region encoding nucleocapsid-like protein; overlaps blocked reading frame orf19.2668.1; yeast-enriched transcript; rat catheter biofilm induced	898	1204	726	600	974	570	1215	508	62.9889	70.2233	43.492	45.02	59.0737	40.8747	89.6061	35.4107
orf19.2669		ORF in retrotransposon Tca4; similar to Pol region of retrotransposons encoding reverse transcriptase, protease, integrase; downstream of RHD2, similar to the Gag region encoding nucleocapsid-like protein; rat catheter biofilm induced	1004	1122	725	645	1116	662	915	630	15.6606	15.1134	9.71638	12.3755	14.9314	11.1037	12.6392	9.44634
orf19.267		Protein required for normal filamentous growth; mRNA binds She3	1023	1157	1349	912	1434	1161	1136	1366	16.8878	16.5424	18.4128	17.7901	20.3297	19.4062	17.0116	21.1575
orf19.2670		Ortholog(s) have 3-hydroxyacyl-[acyl-carrier-protein] dehydratase activity, role in fatty acid biosynthetic process and mitochondrion localization	625	871	1137	886	846	822	761	983	36.2575	43.1613	57.3622	54.7598	43.466	49.1567	44.8046	56.7837
orf19.2671		Protein with a predicted FAD-dependent pyridine nucleotide reductase domains; putative oxidoreductase; Plc1-regulated; possibly an essential gene, disruptants not obtained by UAU1 method	1857	1239	1752	1437	1606	1137	846	852	80.9905	45.4005	65.4353	64.2806	60.0599	50.2625	36.8595	36.3499
orf19.2672	NCP1	NADPH-cytochrome P450 reductase, acts with Erg11p in sterol 14 alpha-demethylation in ergosterol biosynthesis; subject to hypoxic regulation; ketoconazole-induced; caspofungin repressed	4020	6361	3717	4577	4624	4346	5049	4755	109.594	136.747	86.0066	121.657	107.081	112.305	142.098	121.97
orf19.2673		Ortholog(s) have role in DNA repair and Smc5-Smc6 complex, cytoplasm, nucleus localization	200	238	244	118	387	247	588	391	10.4073	10.5816	10.4581	8.20989	16.7494	13.0547	27.3155	18.1254
orf19.2674		Putative transcription factor with zinc finger DNA-binding motif; Hap43p-repressed gene	56	42	103	25	87	45	65	33	3.89415	2.92098	5.3041	2.77555	4.66622	3.72578	3.51179	3.07463
orf19.2675		Ortholog(s) have mRNA binding activity, role in spliceosomal complex assembly and U2 snRNP, U2-type prespliceosome localization	759	671	816	555	963	737	585	718	15.5027	12.0489	13.7434	13.7165	16.9849	15.5309	10.4581	13.5703
orf19.2676		Predicted hexameric RecA-like ATPase Elp456 Elongator subcomplex subunit; required for modification of wobble nucleosides in tRNA; Spider biofilm induced	673	425	603	353	807	583	525	419	41.4995	23.3412	31.6581	25.4699	44.016	36.9792	32.2895	25.2631
orf19.2677		Putative GPI transamidase component; possibly an essential gene, disruptants not obtained by UAU1 method	2048	2492	2028	2662	1317	1243	1155	1658	66.9978	67.1591	56.6016	87.0384	37.7039	41.3597	37.8289	53.545
orf19.2678	BUB1	Putative cell cycle checkpoint kinase; mutation confers increased sensitivity to nocodazole	884	1181	882	1029	771	619	794	1193	20.754	23.9111	17.2933	27.0618	16.0166	15.396	17.2298	26.7749
orf19.268		Ortholog(s) have role in transcription-coupled nucleotide-excision repair and Ddb1-Ckn1 complex, cytosol localization	391	598	564	435	439	355	415	406	18.6867	24.3365	22.089	23.8122	18.4023	17.595	18.1583	18.2861
orf19.2680		Ortholog(s) have phospholipid-translocating ATPase activity, role in intracellular protein transport, phospholipid translocation and trans-Golgi network transport vesicle localization	1377	1203	1367	994	1332	941	846	942	16.8175	12.8972	13.8731	14.6718	14.0608	12.2811	9.33387	11.1307
orf19.2681	RBT7	Protein with similarity to RNase T2 enzymes; has putative secretion signal; expression is Tup1-repressed	142	66	143	27	101	65	27	73	9.42077	4.32683	7.87636	3.25762	5.95578	5.28954	2.18789	5.34601
orf19.2682		Ortholog(s) have TBP-class protein binding, TBP-class protein binding RNA polymerase II transcription factor activity involved in preinitiation complex assembly activity	993	1461	1300	1119	1103	902	993	970	54.8732	66.5391	62.1905	64.0057	52.9497	50.8287	55.3194	53.0785
orf19.2684		Protein of unknown function; flow model biofilm repressed	811	1080	940	810	797	607	1080	969	20.9421	23.9791	20.2244	24.0694	18.2004	16.431	26.2854	23.6955
orf19.2685	PGA54	GPI-anchored protein; Hog1-repressed; induced in cyr1 or efg1 mutant or in hyphae; colony morphology-related gene regulation by Ssn6; induced in RHE model; mRNA binds She3; regulated in Spider biofilms by Tec1, Egf1, Ntd80, Rob1, Brg1	2563	4841	1697	4482	3359	2775	3530	4408	120.267	172.252	66.19	190.547	134.147	121.52	171.525	190.146
orf19.2686		Ortholog(s) have carboxypeptidase activity, role in nitrogen compound metabolic process, proteolysis involved in cellular protein catabolic process and fungal-type vacuole lumen localization	1143	1482	1805	846	1120	1229	951	1057	37.8505	42.1734	51.5817	31.5493	32.945	41.9673	31.3355	35.1228
orf19.2687.1		Ortholog(s) have DNA-directed RNA polymerase activity, RNA-directed RNA polymerase activity	1390	1540	1586	1210	1757	1399	1353	1209	179.047	151.629	171.619	150.444	206.37	168.732	182.839	145.856
orf19.2688	NAN1	Putative U3 snoRNP protein; Hap43p-induced gene; physically interacts with TAP-tagged Nop1p	1684	674	1430	563	2474	1727	1379	1136	42.0865	15.4189	30.3527	17.3726	54.5414	44.4115	34.7268	28.2279
orf19.269	SES1	Seryl-tRNA synthetase; charges the tRNA that recognizes the CUG codon, which typically specifies Leu, but specifies Ser in C. albicans; complements S. cerevisiae ses1 mutant viability; soluble protein in hyphae; macrophage-regulated	9197	10496	6969	9837	9695	8208	6812	7628	399.034	342.802	249.638	397.613	380.938	344.201	301.564	318.655
orf19.2690		Putative mitochondrial GTPase; required for mitochondrial morphology and genome maintenance; Spider biofilm induced	1393	2032	2014	1843	1742	1560	1501	1914	31.259	39.2969	38.8413	44.4115	34.6601	35.7718	33.6415	42.7657
orf19.2691		Planktonic growth-induced gene	145	264	223	491	199	195	426	400	10.593	16.0219	12.9622	35.62	12.0952	14.4174	27.8281	26.1792
orf19.2693	GST2	Glutathione S transferase; induced by benomyl and in populations of cells exposed to fluconazole over multiple generations; regulated by Nrg1, Tup1; induced by nitric oxide; stationary phase enriched; Spider biofilm induced	434	393	852	504	410	316	502	442	34.6422	27.775	59.7389	43.7409	29.2163	26.1516	41.2356	35.5493
orf19.2694	TYS1	Putative tRNA-Tyr synthetase; downregulated upon phagocytosis by murine macrophages; stationary phase enriched protein; Spider biofilm repressed	4682	4724	4476	3655	6012	4765	3911	4231	216.478	173.661	179.289	164.503	263.961	220.289	195.401	188.178
orf19.2695	UBR1	Protein similar to S. cerevisiae Ubr1p ubiquitin-protein ligase; transposon mutation affects filamentous growth; Spider biofilm induced	2510	3075	2702	2937	3447	2757	2698	3425	29.0938	31.127	26.7153	37.2921	35.5141	33.051	30.9897	39.7498
orf19.2697		Ortholog(s) have role in protein monoubiquitination and cytoplasm localization	915	1062	995	1155	974	886	727	903	10.9852	10.8799	9.93328	15.9369	9.8343	11.0316	7.65017	9.985
orf19.2698		Ortholog(s) have role in protein folding in endoplasmic reticulum and ER membrane protein complex localization	289	426	365	273	307	347	315	327	34.3702	43.7409	37.7314	35.8591	32.6291	42.9245	38.5201	39.2332
orf19.2699	ABP1	Ortholog of S. cerevisiae Abp1; actin-binding protein of the cortical actin cytoskeleton; caspofungin induced; protein only detected in stationary phase yeast-form cultures; Spider biofilm repressed	7061	11271	9794	10067	5118	6133	5212	6963	212.068	262.947	251.703	287.775	137.749	180.095	168.732	204.68
orf19.27		Ortholog of C. parapsilosis CDC317 : CPAR2_104250, Candida tenuis NRRL Y-1498 : CANTEDRAFT_115100, Debaryomyces hansenii CBS767 : DEHA2E10450g and Candida dubliniensis CD36 : CD36_20860	204	358	289	232	274	252	267	297	10.9704	16.0381	12.5114	14.3775	12.2634	13.7924	12.3457	14.2075
orf19.270		Ortholog of C. parapsilosis CDC317 : CPAR2_102150, Candida dubliniensis CD36 : CD36_82780, Candida orthopsilosis Co 90-125 : CORT0B03450 and Candida tropicalis MYA-3404 : CTRG_02557	170	352	226	245	177	101	147	152	21.276	36.937	23.5011	33.2058	19.5828	13.7165	17.0335	18.1749
orf19.2701		Protein of unknown function; Ras1 and Cyr1 repressed; rat catheter and Spider biofilm induced	540	1152	1498	429	307	384	506	427	61.4582	107.626	147.274	51.674	30.6905	44.5666	58.1377	48.4576
orf19.2703		Specificity factor required for ubiquitination and sorting of specific cargo proteins at the multivesicular body; ortholog of S. cerevisiae Ear1; transcript regulated by iron; Ssr1-represssed; Spider biofilm induced	738	1007	1269	565	816	768	841	811	27.635	32.4783	40.5824	24.7378	26.917	29.1803	30.8022	30.0845
orf19.2704		Ortholog of Candida albicans WO-1 : CAWG_03507	0	2	1	0	1	0	2	1	1	1.36424	1.10259	1	1.13011	1	1.24826	1.36567
orf19.2706	CRH11	GPI-anchored cell wall transglycosylase, putative ortholog of S. cerevisiae Crh1p; predicted glycosyl hydrolase domain; similar to Csf4p and to antigenic A. fumigatus Aspf9; predicted Kex2p substrate; caspofungin-induced	2092	2617	2671	1396	6585	3559	7120	5249	81.4231	83.3872	89.5521	56.6997	239.795	132.038	287.775	193.334
orf19.2707.1	QCR9	Putative ubiquinol cytochrome c reductase; shows colony morphology-related gene regulation by Ssn6p	3398	5321	3461	3337	4635	5042	4532	4357	524.999	606.843	434.989	468.172	650.196	722.773	648.716	606.843
orf19.2708		Ortholog(s) have role in mature ribosome assembly and cytosol, nucleolus, polysome, preribosome, large subunit precursor localization	637	642	817	497	828	817	815	735	45.1144	38.9807	49.4123	38.1776	51.3749	59.4765	58.5963	51.9074
orf19.2709	ZUO1	Ortholog of S. cerevisiae Zuo1; a cytosolic ribosome-associated chaperone; likely to be essential for growth, based on an insertional mutagenesis strategy; Spider biofilm repressed	5612	4958	4042	2794	8505	6497	5363	4852	259.237	179.919	159.784	129.958	362.177	291.36	259.697	215.27
orf19.271	ADH4	Predicted 3-hydroxyacyl-CoA dehydrogenase; transcript is increased in azole-resistant strain overexpressing MDR1; transcript is increased in populations of cells exposed to fluconazole over multiple generations; mutant is viable	2	0	4	0	5	0	1	4	1.13368	1	1.19223	1	1.28086	1	1.02766	1.52275
orf19.2710		Ortholog(s) have enzyme activator activity, role in chromosome segregation and cytoplasm, nucleus localization	864	1718	2266	1420	1120	1168	1198	1488	64.345	105.457	145.856	106.294	73.5777	86.6456	93.1516	107.33
orf19.2711		Similar to S. cerevisiae Elp2, an Elongator complex subunit required for modification of wobble nucleosides in tRNA; repressed in core stress response	1405	987	1205	719	2006	1511	1050	1075	36.3081	22.6817	26.6065	22.269	45.6909	40.2045	26.5364	27.4798
orf19.2711.1	MED20	Subunit of the RNA polymerase II mediator complex; involved in control of filamentous growth and Spider biofilm formation; rat catheter biofilm repressed	471	584	590	446	541	536	401	491	31.5742	33.9657	33.6748	33.3198	32.1093	36.9697	26.1926	32.8103
orf19.2712	HCA4	Putative role in regulation of cell wall biogenesis; Hap43p-induced gene; possibly an essential gene, disruptants not obtained by UAU1 method; flow model and rat catheter biofilm induced	1679	663	1422	320	2996	1871	1379	1251	46.5618	16.4828	33.221	11.5068	72.8084	52.8097	38.4473	34.267
orf19.2713		Ortholog(s) have role in reciprocal meiotic recombination and nucleus localization	20	17	17	9	15	2	10	8	1.50083	1.421	1.32551	1.42414	1.28927	1.16429	1.16095	1.39501
orf19.2715	RPC53	Ortholog(s) have DNA-directed RNA polymerase activity, role in tRNA transcription from RNA polymerase III promoter and DNA-directed RNA polymerase III complex localization	710	494	740	463	998	791	715	583	27.8161	17.3758	24.4668	21.6151	34.4474	31.9361	27.283	22.206
orf19.2717	SAS10	Putative U3-containing small subunit processome complex subunit; Hap43p-induced gene; mutation confers resistance to 5-fluorocytosine (5-FC); repressed upon high-level peroxide stress	1249	670	1155	381	2329	1428	1399	1006	45.4005	21.6547	35.7718	17.0921	74.7113	53.2873	51.7005	36.3081
orf19.272	FAA21	Predicted acyl CoA synthetase; upregulated upon phagocytosis; transcript regulated by Nrg1 and Mig1	1178	1264	1535	1191	682	593	674	751	32.6404	30.8143	36.4778	36.0213	17.1955	17.6464	17.7296	20.4182
orf19.2720		Cytosolic chaperonin Cct ring complex subunit; role in the assembly of actin and tubulins; Spider biofilm repressed	4174	4152	3727	4196	4677	3938	3458	3882	160.753	122.925	120.179	153.212	154.637	140.164	134.879	139.286
orf19.2721		Ortholog(s) have role in meiosis, regulation of mitotic cell cycle, regulation of translation and cytosol, nucleus localization	409	618	396	531	324	334	424	327	23.649	30.6905	19.2504	33.3756	16.7318	19.9567	23.2201	18.092
orf19.2722	CGR1	Negative regulator of yeast-form growth; HSP70 family member; induced by growth cessation at yeast-hyphal transition or in planktonic growth; physically interacts with Msi3p; similar to rat anti-aging gene, SMP30, stationary phase enriched	576	791	807	595	654	843	612	832	33.1672	39.3919	40.0348	37.6122	33.6415	50.1076	35.7038	48.186
orf19.2723	HIT1	Ortholog of S. cerevisiae Hit1; protein of unknown function required for high temperature growth; flow model biofilm induced; Spider biofilm induced	272	125	267	38	318	282	287	224	24.3133	10.2795	19.9256	5.50393	24.6226	25.4563	24.2383	19.0741
orf19.2724		Protein of unknown function; flow model, rat catheter and Spider biofilm induced; Hap43-repressed	1042	820	1895	1237	936	1195	1747	1322	37.6376	26.1107	59.6979	48.186	30.0011	44.4709	65.2079	47.9165
orf19.2725		Ortholog of Candida albicans WO-1 : CAWG_03525	1	0	0	0	0	0	0	1	1.19108	1	1	1	1	1	1	1.38015
orf19.2726		Putative plasma membrane protein; Plc1-regulated; Spider biofilm induced	70	71	107	73	92	49	105	58	16.1616	14.3839	20.2335	19.4612	18.4128	12.0767	22.3407	12.652
orf19.2727	GRX3	Putative glutaredoxin; flucytosine induced; regulated by Gcn4p; repressed in response to amino acid starvation (3-aminotriazole treatment)	1467	1580	1426	1444	1667	1543	1225	1483	98.5222	85.4967	81.4231	94.6428	94.6128	99.6563	84.2644	94.7792
orf19.2728		Ortholog(s) have DNA clamp loader activity, role in DNA damage checkpoint, nucleotide-excision repair, reciprocal meiotic recombination and Rad17 RFC-like complex, nucleus localization	270	394	376	285	285	254	321	320	10.5265	12.8315	11.7821	13.1047	9.30154	10.3909	10.5265	11.4593
orf19.273		Ortholog(s) have unfolded protein binding activity, role in sterol biosynthetic process and endoplasmic reticulum localization	1643	1889	1824	2023	1516	1366	1355	1736	78.1835	74.4567	74.4567	95.8291	62.4658	65.5383	65.876	79.8966
orf19.2730		Has domain(s) with predicted zinc ion binding activity	391	604	724	443	600	509	507	523	13.5924	17.6793	20.2533	17.8283	17.7956	17.7466	15.7046	16.5594
orf19.2731		Ortholog of Debaryomyces hansenii CBS767 : DEHA2E16016g, Pichia stipitis Pignal : PICST_38487, Spathaspora passalidarum NRRL Y-27907 : SPAPADRAFT_58603 and Candida tropicalis MYA-3404 : CTRG_00248	93	94	127	72	115	84	121	102	19.112	16.881	21.5328	17.7124	20.4631	17.8283	23.3065	19.8744
orf19.2733		Putative subunit of phosphatidylinositol 3-kinase complexes I and II; transcription is activated in the presence of elevated CO2	269	327	331	213	242	177	184	237	14.5793	15.2467	14.7248	13.9111	11.3143	10.444	8.85587	12.1388
orf19.2734		Protein with a glucose/ribitol dehydrogenase family domain; mutants are viable	90	132	86	79	95	55	84	61	6.72747	8.01326	5.33804	7.56713	5.94951	4.94222	5.23973	4.8686
orf19.2735	SEN2	Putative tRNA splicing endonuclease subunit; mutation confers hypersensitivity to toxic ergosterol analog and to amphotericin B; 5'-UTR intron; Hap43-induced; Spider biofilm induced	930	535	711	462	1243	755	798	427	44.6906	22.7481	28.7689	25.8301	52.2176	37.037	38.7283	20.0398
orf19.2736	HFL2	HAP5-like; ortholog of S. cerevisiae Bur6, a heterodimeric NC2 transcription regulator complex subunit; flucytosine induced	1413	1373	1342	1088	1116	980	1122	790	130.41	99.5599	103.93	96.1051	85.3058	85.937	103.164	68.9389
orf19.2737		Carbohydrate kinase domain-containing protein; Spider biofilm induced	4188	6754	8170	3478	3127	3033	5242	3448	118.9	145.107	190.9	94.3165	74.6172	82.3683	153.611	91.3638
orf19.2738	SUL2	Putative sulfate transporter; transcript negatively regulated by Sfu1; amphotericin B induced; F-12/CO2 and Spider biofilm induced	23	41	36	50	35	25	118	51	1.52472	1.83734	1.61425	2.68739	1.66302	1.93979	3.07994	2.57848
orf19.2739		Ortholog(s) have histone binding activity, role in DNA replication-dependent nucleosome assembly and CAF-1 complex, chromosome, centromeric region localization	288	518	518	458	686	399	1019	1027	11.0978	16.5594	15.694	19.5209	21.6912	15.3666	36.4778	36.0698
orf19.274	TFC4	Putative RNA polymerase III transcription initiation factor complex (TFIIIC) subunit; induced by Mnl1 under weak acid stress; possibly essential gene, disruptants not obtained by UAU1 method	574	865	765	707	772	746	717	957	11.8487	15.2181	12.8972	16.9237	13.4485	15.6779	12.9622	18.0037
orf19.2740		Ortholog(s) have 5'-flap endonuclease activity, role in DNA-dependent DNA replication, double-strand break repair via single-strand annealing, removal of nonhomologous ends and Slx1-Slx4 complex localization	404	516	545	427	522	380	633	706	11.6766	12.7156	12.8041	14.4809	12.7087	11.4741	16.1265	18.4774
orf19.2742		Ortholog of C. parapsilosis CDC317 : CPAR2_400095, Candida tenuis NRRL Y-1498 : CANTEDRAFT_113280, Lodderomyces elongisporus NRLL YB-4239 : LELG_04166 and Candida dubliniensis CD36 : CD36_42560	70	54	98	60	91	81	86	74	19.0229	13.005	21.8781	19.1078	21.4627	22.2607	21.77	18.9771
orf19.2743		Ortholog(s) have RNA polymerase II core promoter proximal region sequence-specific DNA binding transcription factor activity involved in negative regulation of transcription, more	234	363	462	307	300	275	247	260	8.77057	11.3426	13.4121	13.287	9.18348	10.5506	7.86563	8.95054
orf19.2745	UME7	Putative transcription factor with zinc cluster DNA-binding motif; similar to S. cerevisiae Ume6p, which is a transcription factor involved in the regulation of meiotic genes	45	44	128	37	24	20	79	39	3.11134	2.80565	5.70335	3.44266	1.86561	2.31958	3.75247	3.14926
orf19.2746	EMP70	Protein with a role in endosome-to-vacuole sorting; rat catheter biofilm repressed	2342	2856	1885	2331	2327	1493	2014	2006	74.7868	75.3344	51.0807	75.017	64.345	48.3266	65.7853	63.3342
orf19.2747	RGT1	Zn(II)2Cys6 transcription factor; transcriptional repressor involved in the regulation of glucose transporter genes; ortholog of S. cerevisiae Rgt1; mutants display decreased colonization of mouse kidneys	602	780	664	566	701	485	601	593	14.5412	16.1265	13.1951	16.2416	14.4093	12.3541	12.8259	13.24
orf19.2748	ARG83	GAL4-like Zn(II)2Cys6 transcription factor; clade-associated expression; null shows abnormal regulation of invasive colony growth, is unable to utilize proline as a nitrogen source; flow model biofilm induced	226	311	238	215	251	228	215	202	7.76308	8.96972	6.76284	9.22659	7.24464	8.30686	6.23763	6.80456
orf19.2749		BTB/POZ domain protein; induced by Mnl1 under weak acid stress; flow model biofilm induced; Spider biofilm induced	642	839	621	678	492	451	385	469	24.769	27.4969	19.9103	28.8953	16.7851	18.0248	13.521	17.055
orf19.275		Ortholog(s) have ribonuclease MRP activity, ribonuclease P activity, role in intronic box C/D snoRNA processing, mRNA cleavage and endoplasmic reticulum, nucleolar ribonuclease P complex, ribonuclease MRP complex localization	149	77	163	55	184	123	172	110	20.0739	9.64324	18.5427	9.96953	21.6266	17.3674	21.77	14.1197
orf19.2751		Predicted membrane transporter; member of the monocarboxylate porter (MCP) family, major facilitator superfamily; Hap43-induced gene; alkaline upregulated by Rim101; possibly an essential gene, disruptants not obtained by UAU1 method	481	688	526	510	515	455	484	514	24.0273	29.5045	21.8023	28.3672	22.3774	23.1215	22.8422	24.3515
orf19.2752	ADR1	C2H2 transcription factor; ortholog of S. cerevisiae Adr1 but mutant phenotype suggests a different set of target genes; transposon mutation affects filamentous growth; Spider biofilm induced	405	612	471	325	313	280	359	289	6.86317	8.46955	6.44226	7.15487	4.59539	5.43243	5.12373	5.17249
orf19.2753	ZCF15	Predicted Zn(II)2Cys6 transcription factor of unknown function; rat catheter biofilm induced	388	595	508	293	408	215	351	239	8.52397	10.8395	9.07423	8.39446	7.68889	5.60896	6.58785	5.6332
orf19.2754	TIM13	Predicted mitochondrial intermembrane space protein with a role in protein import into mitochondria	668	1053	513	807	942	1118	453	732	70.3238	91.2862	45.9085	84.9954	85.6239	113.516	47.6003	74.6594
orf19.2755		Ortholog(s) have role in proteasomal ubiquitin-dependent protein catabolic process, proteasomal ubiquitin-independent protein catabolic process and cytosol, nucleus, proteasome core complex, beta-subunit complex localization	3661	5027	5182	4604	3205	2933	2285	2821	237.211	248.883	285.019	280.41	191.102	184.635	158.716	174.65
orf19.2756		Ortholog(s) have HDEL sequence binding activity, role in ER to Golgi vesicle-mediated transport, protein retention in ER lumen and Golgi apparatus, integral to endoplasmic reticulum membrane localization	1678	2026	1595	2084	915	811	667	1005	129.007	119.655	102.654	151.373	58.1717	60.4168	49.0338	72.0858
orf19.2757		Has domain(s) with predicted role in cell redox homeostasis	476	634	594	528	724	597	523	561	22.6286	25.8037	23.4893	27.9361	29.7295	28.3096	23.4579	25.4699
orf19.2758	PGA38	Putative adhesin-like GPI-anchored protein; repressed during cell wall regeneration; possibly an essential gene, disruptants not obtained by UAU1 method; rat catheter and Spider biofilm repressed	2146	1546	3689	665	5909	2786	3675	2969	77.797	47.1919	115.51	27.3066	197.73	98.4483	139.566	103.277
orf19.276		Plasma membrane-associated protein; upregulated in an azole-resistant strain that overexpresses MDR1; Hap43-repressed; Spider biofilm induced	431	239	775	173	395	247	407	197	17.1955	8.74944	25.2298	9.36309	13.7614	10.7991	14.8857	7.99932
orf19.2760		Putative mRNA cleavage and polyadenylation factor; heterozygous null mutant exhibits hypersensitivity to parnafungin and cordycepin in the C. albicans fitness test	1294	1348	1257	1118	1330	1002	832	927	19.6744	17.9761	15.9609	19.9025	18.0037	16.134	11.5966	13.4739
orf19.2761		Putative glycosylphosphatidylinositol (GPI) anchor assembly protein; transposon insertion causes decreased colony wrinkling but does not block true hyphal growth; induced by nitric oxide independent of Yhb1p	41	73	40	42	53	34	34	57	16.7781	25.164	13.6286	19.7473	18.8813	14.7028	12.5013	21.8123
orf19.2762	AHP1	Alkyl hydroperoxide reductase; immunogenic; fluconazole-induced; amphotericin B, caspofungin, alkaline repressed; core stress response induced; Ssk1/Nrg1/Tup1/Ssn6/Hog1 regulated; flow model biofilm induced; rat catheter biofilm repressed	4104	13334	20902	8040	8330	9554	17886	11884	338.831	829.708	2017.86	613.395	625.701	760.582	1249.75	832.674
orf19.2763		Protein not essential for viability; orf19.10279 possibly transcriptionally regulated upon hyphal formation	376	418	346	380	430	305	410	408	9.72517	9.34291	7.47359	11.5899	9.19529	8.49204	9.07423	9.6798
orf19.2765	PGA62	Adhesin-like cell wall protein; putative GPI-anchor; fluconazole-induced; induced in high iron; induced during cell wall regeneration; Cyr1 or Ras1 repressed; Tbf1 induced	18469	30761	35243	10897	24689	18832	36636	20730	1028.01	1277.73	2777.95	582.183	1277.73	1076.16	1933.67	1028.01
orf19.2766		Ortholog of Candida albicans WO-1 : CAWG_03557	0	0	0	0	0	0	0	0	1	1	1	1	1	1	1	1
orf19.2767	PGA59	Adhesin-like cell wall protein; putative GPI-anchor; colony morphology-related gene regulation by Ssn6; Hap43-induced; Spider biofilm repressed	80481	117368	90198	99265	93858	120043	83420	116131	10873.7	8855.83	7773.95	8855.83	8855.83	8855.83	6568.1	8855.83
orf19.2768	AMS1	Putative alpha-mannosidase; transcript regulated by Nrg1; induced during cell wall regeneration; flow model biofilm induced; Spider biofilm induced	2916	7443	5230	5463	1507	5102	2687	6585	52.8347	110.607	82.4382	99.3372	24.2934	91.2165	48.9478	115.51
orf19.2769		Putative protease B inhibitor; hyphal-induced expression; Cyr1p- and Ras1p-repressed	2096	3135	4672	2306	1278	2062	1960	1900	214.901	247.072	413.88	224.049	117.764	212.322	217.127	187.879
orf19.277	THI6	Putative thiamin-phosphate pyrophosphorylase, hydroxyethylthiazole kinase; fungal-specific; Spider biofilm induced	393	468	880	303	426	330	450	435	15.6681	16.0946	28.0183	14.4563	14.5178	13.8999	16.0846	15.887
orf19.2770		Ortholog of C. parapsilosis CDC317 : CPAR2_500340, Debaryomyces hansenii CBS767 : DEHA2G17754g, Candida dubliniensis CD36 : CD36_42220 and Pichia stipitis Pignal : PICST_31424	69	76	203	23	90	122	112	97	6.40775	5.96123	13.8881	3.50502	6.85467	10.9221	8.38749	8.08747
orf19.2770.1	SOD1	Cytosolic copper- and zinc-containing superoxide dismutase; role in protection from oxidative stress; required for full virulence; alkaline induced by Rim101; induced by human blood; rat catheter, flow model and Spider biofilm repressed	6202	1566	9513	1168	2180	1852	2120	1740	567.267	111.147	760.582	102.737	173.068	156.704	200.595	146.823
orf19.2771	BEM3	Putative GTPase-activating protein (GAP) for Rho-type GTPase Cdc42p; involved in cell signaling pathways that control cell polarity; similar to S. cerevisiae Bem3p	1328	1908	1552	1947	1200	1246	859	1373	23.0916	28.5604	22.4477	36.1741	18.5822	22.1921	13.7614	22.7838
orf19.2772	HOS3	Histone deacetylase; similar to S. cerevisiae Hos3p; greater expression and longer mRNA in white cells, compared to opaque cells; has conserved deacetylation motif	418	757	767	250	623	441	774	577	11.7935	17.9183	17.3522	9.30154	14.8301	12.8972	19.4894	14.7248
orf19.2774	LAB5	Ortholog(s) have role in protein lipoylation and mitochondrion localization	2442	3036	2493	2789	3834	3742	2679	3628	127.398	121.752	108.06	138.101	172.252	179.919	140.344	171.525
orf19.2775	IDI1	Ortholog(s) have isopentenyl-diphosphate delta-isomerase activity, role in farnesyl diphosphate biosynthetic process and cytosol, nucleus localization	2130	2555	2020	2344	2890	2432	2741	2510	123.091	113.857	98.0529	130.741	141.909	129.475	162.218	134.429
orf19.2778		Protein of unknown function; transcript is upregulated in clinical isolates from HIV+ patients with oral candidiasis	114	63	87	42	187	66	72	86	4.17648	2.50099	2.75136	2.5962	5.23973	3.28239	2.51863	3.71977
orf19.2779		Protein of unknown function; Hap43-repressed gene	0	0	0	0	0	0	0	0	1	1	1	1	1	1	1	1
orf19.278		Protein of unknown function; required for adhesion to abiotic substrate; Spider biofilm induced	193	257	313	188	212	141	361	135	9.4652	10.681	12.2443	11.015	8.70099	7.71004	15.256	6.69686
orf19.2781		Protein with predicted serine/threonine kinase and tyrosine kinase domains; possibly an essential gene, disruptants not obtained by UAU1 method; Spider biofilm induced	94	241	94	53	126	59	148	65	3.07463	5.41937	2.45418	2.58287	3.21777	2.71863	3.37035	2.796
orf19.2782		Ortholog(s) have disulfide oxidoreductase activity, role in cellular response to oxidative stress, response to osmotic stress and mitochondrial matrix localization	1491	1761	1688	1303	1644	1587	1414	1497	136.178	122.523	126.24	113.949	126.64	132.708	130.618	125.15
orf19.2783	PIR32	Cell wall protein, putative structural component of the cell wall; mutation leads to increased chitin content, increased virulence and resistance to stresses; macrophage-induced gene	17	22	15	20	14	16	24	20	1.83167	1.91049	1.54217	2.37892	1.53252	2.17587	1.88054	2.33425
orf19.2784		Ortholog of Lodderomyces elongisporus NRLL YB-4239 : LELG_00826, Debaryomyces hansenii CBS767 : DEHA2F25542g, Candida dubliniensis CD36 : CD36_07090 and Candida tropicalis MYA-3404 : CTRG_04171	111	130	83	108	89	91	82	98	8.14817	8.08747	5.28954	9.76601	5.7305	7.41033	5.24744	7.02301
orf19.2785	ATP7	Putative subunit of the F1F0-ATPase complex; colony morphology-related gene regulation by Ssn6; farnesol, macrophage-downregulated protein abundance; protein present in exponential and stationary yeast growth phases; Hap43-induced	6217	8740	6151	7889	5998	6225	5385	6346	565.763	592.282	468.172	668.185	475.683	549.713	483.056	527.883
orf19.2786		Has domain(s) with predicted protein transporter activity, role in intracellular protein transport, vesicle-mediated transport and clathrin adaptor complex localization	1255	1772	1371	1612	1075	1059	1207	1449	24.9923	30.0948	22.4784	34.3281	18.9012	21.3989	22.4986	27.635
orf19.2787	PRY1	Pry family pathogenesis-related protein; extracellular; opaque specific transcript; repressed by alpha pheromone in SpiderM medium; possibly essential, disruptants not obtained by UAU1 method; Spider biofilm induced	4	7	6	4	9	4	4	0	1.18344	1.3286	1.1803	1.36302	1.32551	1.37892	1.11234	1
orf19.2788		Has domain(s) with predicted RNA binding, pseudouridine synthase activity and role in pseudouridine synthesis	245	229	275	232	284	260	269	242	14.7028	12.1058	13.6395	16.5135	14.597	16.0487	14.5865	13.4824
orf19.2789		Ortholog of C. parapsilosis CDC317 : CPAR2_208700, Candida tenuis NRRL Y-1498 : CANTEDRAFT_108836, Debaryomyces hansenii CBS767 : DEHA2F25674g and Candida dubliniensis CD36 : CD36_07040	278	267	322	200	324	288	318	247	18.5202	15.7468	17.9255	16.2522	19.0118	19.6934	19.6873	15.4615
orf19.279		Protein with a predicted D-Tyr-tRNA(Tyr) deacylase domain; Hap43-repressed gene	4	6	3	3	6	6	7	6	1.45862	1.68268	1.25351	1.62651	1.61425	2.16532	1.59776	2.04581
orf19.2790	SWD2	Ortholog(s) have histone methyltransferase activity (H3-K4 specific) activity	661	1155	743	711	888	1003	700	930	33.9898	50.4294	32.966	40.0092	40.7479	53.6106	36.937	48.5321
orf19.2791	BBC1	Putative SH3-domain-containing protein	2056	3468	2934	2499	2045	1833	2238	2361	43.2158	61.1814	52.868	55.6971	37.883	39.3477	47.1671	49.4339
orf19.2792	IST2	Ortholog(s) have lipid binding activity and cellular bud membrane, endoplasmic reticulum localization	651	1031	857	608	827	1083	1278	1041	14.3692	19.176	15.4293	15.9676	15.685	23.481	25.8608	21.3192
orf19.2794		Putative non-specific single-domain racemase; regulated by Gcn4p; repressed in response to amino acid starvation (3-AT treatment); alkaline upregulated; macrophage-induced protein	688	739	670	645	978	865	621	777	45.8436	42.0151	38.1776	45.7065	57.1415	59.3184	42.0403	51.4016
orf19.2795	LHP1	Ortholog(s) have tRNA binding activity, role in regulation of ascospore formation, regulation of conjugation with cellular fusion, tRNA 3'-trailer cleavage and nucleolus, nucleoplasm localization	1812	1961	1575	1323	3213	2358	1900	1786	103.983	90.8508	76.2202	75.1415	162.994	127.634	112.632	97.1782
orf19.2796		Ortholog(s) have DNA-directed DNA polymerase activity, role in DNA replication initiation, telomere capping and alpha DNA polymerase:primase complex, cytosol, nuclear envelope localization	224	335	372	214	627	357	888	923	7.84781	9.80085	10.3803	9.32718	17.5784	12.295	26.6776	28.2134
orf19.2797		Has domain(s) with predicted ATP binding, DNA binding, helicase activity	16	23	23	21	23	13	13	20	1.48987	1.67973	1.55829	2.02576	1.60369	1.6773	1.28927	1.92141
orf19.2798		Putative helicase; fungal-specific (no human or murine homolog)	202	348	132	233	265	318	246	326	7.1823	9.985	4.01002	9.81963	7.79507	10.9912	7.15487	10.0436
orf19.2799	GPI8	Protein similar to S. cerevisiae Gpi8p, which is a subunit of the GPI transamidase complex that adds GPI anchors to proteins; likely to be essential for growth, based on an insertional mutagenesis strategy	951	1390	1131	1448	873	965	758	1202	43.7095	53.5666	44.1571	68.5388	35.4891	45.5677	34.9517	54.6234
orf19.28		Putative thiamine transmembrane transporter; Spider biofilm induced	263	180	231	90	316	179	511	196	19.1945	11.8136	14.2848	9.11581	20.1283	14.1053	36.7075	13.564
orf19.280		Ortholog of Candida dubliniensis CD36 : CD36_82875 and Candida albicans WO-1 : CAWG_02609	9	12	22	12	16	15	10	12	2.06085	2.22669	2.98864	3.07463	2.57038	3.29128	1.92141	2.85198
orf19.2800		Ortholog of Candida albicans WO-1 : CAWG_00667	0	2	0	1	0	1	0	3	1	2.09808	1	1.97946	1	2.01875	1	3.30837
orf19.2803	HEM13	Coproporphyrinogen III oxidase; antigenic; on yeast cell surface, not hyphae; iron-regulated expression; Hap43, macrophage-repressed; farnesol-induced; possibly essential; flow model biofilm induced; rat catheter, Spider biofilm repressed	16783	20148	17672	19865	13558	9486	12152	12464	832.674	755.78	781.689	933.82	602.68	448.49	595.218	559.445
orf19.2804		Ortholog of C. parapsilosis CDC317 : CPAR2_102620, Candida tenuis NRRL Y-1498 : CANTEDRAFT_134550, Debaryomyces hansenii CBS767 : DEHA2D12100g and Candida dubliniensis CD36 : CD36_83980	1	2	2	0	2	0	0	0	1.0655	1.09413	1.04944	1	1.09106	1	1	1
[truncated: 5,065 more rows]

## Sheet: Table S3B
Supp. Table S3B: Gene expression in C. albicans in response to tempol after 30 minutes
[truncated: 6,670 more rows]

## Sheet: Table S3C
Supp. Table S3C: Gene expression in C. albicans in response to tempol after 60 minutes
[truncated: 6,670 more rows]

[truncated: 1 more sheets: Table S3D]
